# Supplementary material for: Analysis of In Vivo Transcriptome of Intracellular Bacterial Pathogen Salmonella enterica serovar Typhmurium Isolated from Mouse Spleen
Source: Pathogens. 2021 Jun 30;10(7):823. doi: 10.3390/pathogens10070823 (PMC8308634; doi:10.3390/pathogens10070823)
Supplement: Supplementary file 1 [file pathogens-10-00823-s001.zip]

Archive with 2 entries (2 files):
- pathogens-1273672 supp figures.pdf
- pathogens-1273672 supp tables.xlsx
