# Supplementary material for: Analysis of In Vivo Transcriptome of Intracellular Bacterial Pathogen Salmonella enterica serovar Typhmurium Isolated from Mouse Spleen
Source: Pathogens. 2021 Jun 30;10(7):823. doi: 10.3390/pathogens10070823 (PMC8308634; doi:10.3390/pathogens10070823)
Supplement: Supplementary file 1 [file pathogens-10-00823-s001.zip › pathogens-1273672 supp tables.xlsx]

## Sheet: S1
Table S1. Filtered reads quality statistics of the in vivo and in vitro libraries.
Sample	Total Raw Reads (M)	Total Clean Reads (M)	Total Clean Bases (Gb)	Clean Reads Q20(%)	Clean Reads Q30(%)	Clean Reads Ratio(%)
TN6_2A	21.85	21.85	1.09	98.66	91.79	100
TN6_3A	21.85	21.85	1.09	98.66	91.8	100
TN6_4A	21.84	21.84	1.09	98.53	91.34	100
TW6_2A	21.74	21.74	1.09	98.88	92.36	100
TW6_3A	21.68	21.68	1.08	98.93	92.55	100
TW6_4A	22.74	22.74	1.14	98.91	92.44	100
Note: TN6_2A, TN6_3A, TN6_4A represents in vivo group 1, group 2 and group 3, respectively. TW6_2A, TW6_3A, TW6_4A represents in vitro group 1, group 2 and group 3, respectively.

## Sheet: S2
	Table S2. Significance analysis results of RNA-seq
Gene ID	vivo FPKM	vitro FPKM	log2(vivo/vitro)	Qvalue(vivo-vs-vitro)	Pvalue(vivo-vs-vitro)	Other Gene ID	Transcripts	Gene Type	Transcripts Number	Start	End	Chr	Strand +/-	Max Length of Transcript	Length	TN6_2A FPKM	TN6_3A FPKM	TN6_4A FPKM	TW6_2A FPKM	TW6_3A FPKM	TW6_4A FPKM	Kegg Orthology	Nr	GO	Cluster Block(TN6_2A_TN6_3A_TN6_4A_TW6_2A_TW6_3A_TW6_4A)	Cluster Score(TN6_2A_TN6_3A_TN6_4A_TW6_2A_TW6_3A_TW6_4A)
PSLT001	211.003	69.843	1.17206	1.43522e-49	6.16679e-49	PSLT001	PSLT001	Known_gene	1	94	378	NC_003277.2	+	285	285	275.96	235.45	121.6	86.2	66.68	56.65		WP_000477658.1|2.8e-46|hypothetical protein [Salmonella enterica]		5	0.996708
PSLT002	7.063	32.27	-1.11501	5.29041e-17	3.50823e-16	PSLT002	PSLT002	Known_gene	1	712	1155	NC_003277.2	+	444	444	0	0	21.19	31.54	35.58	29.69		WP_010999935.1|2.6e-75|phospholipase [Salmonella enterica]	GO:0009987//cellular process;GO:0006139//nucleobase-containing compound metabolic process;GO:0044237//cellular metabolic process;GO:0046483//heterocycle metabolic process;GO:0034641//cellular nitrogen compound metabolic process;GO:0071704//organic substance metabolic process;GO:0090304//nucleic acid metabolic process;GO:0016070//RNA metabolic process;GO:0043170//macromolecule metabolic process;GO…	4	0.999321
PSLT003	1241.22	512.643	1.11662	1.3312e-276	2.21052e-276	repC	PSLT003	Known_gene	1	1334	1600	NC_003277.2	+	267	267	991.7	1776.84	955.12	408.39	444.78	684.76		WP_010999936.1|9.0e-39|MULTISPECIES: replication regulatory protein RepA [Gammaproteobacteria]	GO:0009987//cellular process;GO:0006276//plasmid maintenance;	12	0.979885
PSLT006	901.123	370.543	1.06382	0	0	repA	PSLT006	Known_gene	1	1908	2789	NC_003277.2	+	882	882	1027.35	991.87	684.15	346.34	406.16	359.13		WP_001738692.1|1.1e-162|incFII family plasmid replication initiator RepA [Salmonella enterica]	GO:0006276//plasmid maintenance;GO:0009987//cellular process;	5	0.839408
PSLT011	39.7	21.62	1.16973	1.29955e-38	6.23019e-38	srgA	PSLT011	Known_gene	1	6671	7324	NC_003277.2	-	654	654	0	63.17	55.93	22.46	25.9	16.5		WP_000178592.1|1.1e-119|thiol:disulfide interchange protein [Salmonella enterica]	GO:0050789//regulation of biological process;GO:0065007//biological regulation;GO:0042592//homeostatic process;GO:0019725//cellular homeostasis;GO:0065008//regulation of biological quality;GO:0050794//regulation of cellular process;GO:0009987//cellular process;GO:0045454//cell redox homeostasis;GO:0044464//cell part;GO:0042597//periplasmic space;GO:0005623//cell;GO:0015035//protein disulfide oxid…	11	0.993189
PSLT012	38.97	24.386	1.02205	5.02804e-17	3.33015e-16	orf7	PSLT012	Known_gene	1	7569	7919	NC_003277.2	-	351	351	0	62.01	54.9	15.23	26.89	31.04		WP_001526811.1|3.0e-58|LuxR family transcriptional regulator [Salmonella enterica]	GO:1903506//regulation of nucleic acid-templated transcription;GO:0051252//regulation of RNA metabolic process;GO:0060255//regulation of macromolecule metabolic process;GO:0080090//regulation of primary metabolic process;GO:0019222//regulation of metabolic process;GO:0050789//regulation of biological process;GO:2000112//regulation of cellular macromolecule biosynthetic process;GO:0031326//regulat…	11	0.896532
PSLT014	573.616	213.23	1.11451	0	0	orf6	PSLT014	Known_gene	1	8548	9423	NC_003277.2	-	876	876	707.95	627.25	385.65	211.64	239.45	188.6		WP_010999939.1|1.4e-160|membrane protein [Salmonella enterica]		5	0.997636
PSLT015	99.826	22.206	1.38601	1.63011e-49	7.00862e-49	orf5	PSLT015	Known_gene	1	9676	10233	NC_003277.2	-	558	558	87.66	186.99	24.83	23.56	23.39	19.67		WP_010999940.1|4.9e-103|membrane protein [Salmonella enterica]		12	0.990954
PSLT019	0	1.3	2.14404	9.36676e-07	8.309e-06	pefB	PSLT019	Known_gene	1	14362	14664	NC_003277.2	-	303	303	0	0	0	1.27	1.3	1.33		WP_000979451.1|4.1e-48|hypothetical protein [Salmonella enterica]	GO:0010468//regulation of gene expression;GO:1903506//regulation of nucleic acid-templated transcription;GO:0065007//biological regulation;GO:0019222//regulation of metabolic process;GO:0051171//regulation of nitrogen compound metabolic process;GO:0050794//regulation of cellular process;GO:0031323//regulation of cellular metabolic process;GO:2001141//regulation of RNA biosynthetic process;GO:0051…	10	0.877616
PSLT020	17.18	11.86	1.66165	8.45324e-15	5.8744e-14	PSLT020	PSLT020	Known_gene	1	15561	15764	NC_003277.2	+	204	204	0	0	51.54	9.76	8.93	16.89		BAJ39687.1|4.0e-31|YgiW (plasmid) [Salmonella enterica subsp. enterica serovar Typhimurium str. T000240]		9	0.99969
PSLT037	17.603	0.4	5.64654	9.89624e-74	3.50179e-73	spvD	PSLT037	Known_gene	1	26267	26917	NC_003277.2	-	651	651	0	31.74	21.07	0.37	0.37	0.46	K19557//salmonella plasmid virulence protein D	WP_001575489.1|8.7e-120|SPI-2 type III secretion system effector cysteine hydrolase SpvD [Salmonella enterica]	GO:0051704//multi-organism process;GO:0009405//pathogenesis;GO:0044419//interspecies interaction between organisms;GO:0003824//catalytic activity;GO:0016787//hydrolase activity;	11	0.90087
PSLT038	26.74	2.54	3.06158	1.24234e-66	4.63912e-66	spvC	PSLT038	Known_gene	1	27178	27903	NC_003277.2	-	726	726	33.15	28.29	18.78	2.29	4.51	0.82	K13450//phosphothreonine lyase [EC:4.2.3.-]+ko04626//Plant-pathogen interaction+ko05131//Shigellosis	WP_001122242.1|1.5e-136|type III secretion system effector phosphothreonine lyase SpvC [Salmonella enterica]	GO:0051704//multi-organism process;GO:0009405//pathogenesis;GO:0044419//interspecies interaction between organisms;GO:0005576//extracellular region;GO:0003824//catalytic activity;GO:0016829//lyase activity;	5	0.986035
PSLT039	273.893	47.226	1.97257	0	0	spvB	PSLT039	Known_gene	1	28185	29960	NC_003277.2	-	1776	1776	407.37	280.3	134.01	34.12	91.09	16.47	K15366//salmonella plasmid virulence protein B+ko05132//Salmonella infection	WP_001676648.1|0.0e+00|SPI-2 type III secretion system effector NAD(+)--protein-arginine ADP-ribosyltransferase SpvB [Salmonella enterica]	GO:0009405//pathogenesis;GO:0044419//interspecies interaction between organisms;GO:0051704//multi-organism process;GO:0005576//extracellular region;GO:0044464//cell part;GO:0005737//cytoplasm;GO:0005623//cell;GO:0005622//intracellular;GO:0044424//intracellular part;GO:0090729//toxin activity;GO:1901363//heterocyclic compound binding;GO:0097159//organic cyclic compound binding;GO:0016779//nucleoti…	5	0.999963
PSLT040	1039.08	138.183	2.56835	0	0	spvA	PSLT040	Known_gene	1	30142	30909	NC_003277.2	-	768	768	1093.71	1333.08	690.45	108.88	229.26	76.41	K19556//salmonella plasmid virulence protein A	WP_001526990.1|7.8e-144|virulence protein SpvA [Salmonella enterica]	GO:0009405//pathogenesis;GO:0051704//multi-organism process;GO:0044419//interspecies interaction between organisms;	12	0.99478
PSLT041	19.823	2.953	2.27731	8.5886e-40	4.04277e-39	spvR	PSLT041	Known_gene	1	31421	32314	NC_003277.2	-	894	894	26.66	22.74	10.07	3.02	2.62	3.22	K19555//LysR family transcriptional regulator, spv operon transcriptional activator	WP_000346691.1|7.2e-165|virulence genes transcriptional activator SpvR [Salmonella enterica]	GO:0010468//regulation of gene expression;GO:0060255//regulation of macromolecule metabolic process;GO:0080090//regulation of primary metabolic process;GO:0019219//regulation of nucleobase-containing compound metabolic process;GO:0050794//regulation of cellular process;GO:0065007//biological regulation;GO:0044419//interspecies interaction between organisms;GO:0009889//regulation of biosynthetic p…	5	0.994028
PSLT046	1678.26	487.773	1.55302	0	0	PSLT046	PSLT046	Known_gene	1	37522	38262	NC_003277.2	-	741	741	1979.24	1799.42	1256.12	598.64	375.73	488.95	K01673//carbonic anhydrase [EC:4.2.1.1]+ko00910//Nitrogen metabolism	WP_001541566.1|3.9e-132|carbonic anhydrase [Salmonella enterica]	GO:0044424//intracellular part;GO:0005623//cell;GO:0005622//intracellular;GO:0005737//cytoplasm;GO:0044464//cell part;GO:0016835//carbon-oxygen lyase activity;GO:0016829//lyase activity;GO:0005488//binding;GO:0004089//carbonate dehydratase activity;GO:0043167//ion binding;GO:0016836//hydro-lyase activity;GO:0043169//cation binding;GO:0046914//transition metal ion binding;GO:0003824//catalytic act…	5	0.929656
PSLT050	42.073	6.66	2.74087	8.87604e-51	3.76075e-50	PSLT050	PSLT050	Known_gene	1	40975	41301	NC_003277.2	-	327	327	78.69	0	47.53	6.17	6.26	7.55		WP_001576617.1|6.0e-53|hypothetical protein [Salmonella enterica]	GO:0097159//organic cyclic compound binding;GO:0005488//binding;GO:0016787//hydrolase activity;GO:0016788//hydrolase activity, acting on ester bonds;GO:1901363//heterocyclic compound binding;GO:0004527//exonuclease activity;GO:0004518//nuclease activity;GO:0003824//catalytic activity;GO:0003676//nucleic acid binding;	3	0.99124
PSLT053	28.3	104.446	-1.1184	1.01717e-111	2.89433e-111	parB	PSLT053	Known_gene	1	45013	45990	NC_003277.2	+	978	978	0	20.71	64.19	123.27	99.97	90.1	K03497//chromosome partitioning protein, ParB family	WP_001541561.1|4.6e-173|ParB/RepB/Spo0J family partition protein [Salmonella enterica]	GO:0005488//binding;GO:1901363//heterocyclic compound binding;GO:0097159//organic cyclic compound binding;GO:0003677//DNA binding;GO:0003676//nucleic acid binding;	10	0.838103
PSLT061	0	5.033	-1.28419	1.54253e-07	1.32767e-06	PSLT061	PSLT061	Known_gene	1	50922	51686	NC_003277.2	+	765	765	0	0	0	6.42	4.5	4.18		WP_001246548.1|3.0e-143|membrane protein [Salmonella enterica]		10	0.99986
PSLT062	3.61	17.883	-1.23202	1.05574e-11	7.94489e-11	PSLT062	PSLT062	Known_gene	1	52182	52616	NC_003277.2	+	435	435	0	0	10.83	22.49	14.29	16.87		CDO58196.1|6.3e-82|unnamed protein product (plasmid) [Salmonella enterica subsp. enterica serovar Gallinarum str. 287/91]		10	0.901039
PSLT066	15.793	16.34	-1.41235	2.14614e-15	1.47275e-14	ssbB	PSLT066	Known_gene	1	54395	54913	NC_003277.2	+	519	519	47.38	0	0	22.08	17.41	9.53	K03111//single-strand DNA-binding protein+ko03440//Homologous recombination+ko03430//Mismatch repair+ko03030//DNA replication	WP_000741240.1|7.7e-95|single-stranded DNA-binding protein SSB2 [Salmonella enterica]	GO:0006259//DNA metabolic process;GO:1901360//organic cyclic compound metabolic process;GO:0009987//cellular process;GO:0051345//positive regulation of hydrolase activity;GO:0046483//heterocycle metabolic process;GO:0051336//regulation of hydrolase activity;GO:0044237//cellular metabolic process;GO:0071704//organic substance metabolic process;GO:0090304//nucleic acid metabolic process;GO:0043085/…	3	0.962167
PSLT067	0	24.343	-1.75718	9.62751e-14	6.88405e-13	PSLT067	PSLT067	Known_gene	1	54968	55210	NC_003277.2	+	243	243	0	0	0	30.03	27.58	15.42		WP_014411935.1|3.3e-40|DUF905 domain-containing protein [Salmonella enterica]		10	0.997653
PSLT068	0	4.266	-2.48617	1.78328e-31	9.38284e-31	PSLT068	PSLT068	Known_gene	1	55279	57276	NC_003277.2	+	1998	1998	0	0	0	5.8	3.93	3.07	K03497//chromosome partitioning protein, ParB family	WP_000117513.1|0.0e+00|ParB/RepB/Spo0J family partition protein [Salmonella enterica]	GO:0009987//cellular process;GO:0007059//chromosome segregation;GO:0005694//chromosome;GO:0044424//intracellular part;GO:0043232//intracellular non-membrane-bounded organelle;GO:0005623//cell;GO:0044464//cell part;GO:0043226//organelle;GO:0043228//non-membrane-bounded organelle;GO:0043229//intracellular organelle;GO:0005622//intracellular;	10	0.99995
PSLT073	12.53	6.13	2.12997	2.84903e-28	1.56098e-27	traM	PSLT073	Known_gene	1	61008	61388	NC_003277.2	+	381	381	0	0	37.59	7.36	3.84	7.19		WP_001151546.1|2.8e-62|relaxosome protein TraM [Salmonella enterica]	GO:0044764//multi-organism cellular process;GO:0051704//multi-organism process;GO:0009987//cellular process;GO:0000746//conjugation;GO:1901363//heterocyclic compound binding;GO:0097159//organic cyclic compound binding;GO:0003677//DNA binding;GO:0005488//binding;GO:0003676//nucleic acid binding;	9	0.998658
PSLT074	57.943	4.133	2.53107	4.74738e-13	3.4423e-12	finP	PSLT074	Known_gene	1	61455	61622	NC_003277.2	-	168	168	173.83	0	0	4.29	2.19	5.92		WP_086531933.1|2.2e-06|hypothetical protein [Escherichia coli]		3	0.998685
PSLT075	2.213	0.856	2.42415	1.53808e-12	1.12863e-11	traJ	PSLT075	Known_gene	1	61581	62267	NC_003277.2	+	687	687	0	0	6.64	0.95	0.97	0.65		WP_000336297.1|5.9e-127|PAS domain-containing protein [Salmonella enterica]	GO:0019219//regulation of nucleobase-containing compound metabolic process;GO:0031323//regulation of cellular metabolic process;GO:0010468//regulation of gene expression;GO:0031326//regulation of cellular biosynthetic process;GO:1903506//regulation of nucleic acid-templated transcription;GO:0019222//regulation of metabolic process;GO:0010556//regulation of macromolecule biosynthetic process;GO:00…	9	0.997005
PSLT076	5.056	1.05	3.32461	2.44212e-16	1.64267e-15	traY	PSLT076	Known_gene	1	62268	62588	NC_003277.2	+	321	321	0	0	15.17	1.19	1.21	0.75		WP_001697172.1|1.2e-53|conjugal transfer relaxosome protein TraY [Salmonella enterica]	GO:0009987//cellular process;GO:0044764//multi-organism cellular process;GO:0000746//conjugation;GO:0051704//multi-organism process;GO:0005488//binding;GO:1901363//heterocyclic compound binding;GO:0003677//DNA binding;GO:0097159//organic cyclic compound binding;GO:0003676//nucleic acid binding;	9	0.990567
PSLT078	5.223	5.466	1.02205	2.79182e-05	0.000262678	traL	PSLT078	Known_gene	1	63007	63318	NC_003277.2	+	312	312	0	0	15.67	5.11	5.64	5.65	K12068//conjugal transfer pilus assembly protein TraL	CDO58180.1|2.3e-54|unnamed protein product (plasmid) [Salmonella enterica subsp. enterica serovar Gallinarum str. 287/91]	GO:0043711//pilus organization;GO:0000746//conjugation;GO:0030031//cell projection assembly;GO:0071840//cellular component organization or biogenesis;GO:0044764//multi-organism cellular process;GO:0030030//cell projection organization;GO:0051704//multi-organism process;GO:0044085//cellular component biogenesis;GO:0022607//cellular component assembly;GO:0009297//pilus assembly;GO:0009987//cellular…	9	0.999998
PSLT080	2.043	9.97	-1.21558	2.08371e-11	1.58847e-10	traK	PSLT080	Known_gene	1	63893	64633	NC_003277.2	+	741	741	0	0	6.13	9.84	11.43	8.64	K12066//conjugal transfer pilus assembly protein TraK	WP_001230719.1|2.4e-134|type-F conjugative transfer system secretin TraK [Salmonella enterica]		4	0.993392
PSLT081	0	6.466	-2.59504	2.83356e-35	1.42313e-34	traB	PSLT081	Known_gene	1	64633	66054	NC_003277.2	+	1422	1422	0	0	0	7.45	8.22	3.73	K12065//conjugal transfer pilus assembly protein TraB	WP_000146700.1|2.5e-276|conjugal transfer pilus assembly protein TraB [Salmonella enterica]	GO:0016021//integral component of membrane;GO:0016020//membrane;GO:0044425//membrane part;GO:0031224//intrinsic component of membrane;	10	0.978859
PSLT084	0	16.176	-2.37952	4.37288e-28	2.40896e-27	traV	PSLT084	Known_gene	1	66860	67375	NC_003277.2	+	516	516	0	0	0	23.16	14.16	11.21	K12064//conjugal transfer pilus assembly protein TraV	WP_001079995.1|4.2e-93|type IV conjugative transfer system protein TraV [Salmonella enterica]		10	0.999967
PSLT085	0	3.233	1.32461	0.000154795	0.00150482	traR	PSLT085	Known_gene	1	67510	67731	NC_003277.2	+	222	222	0	0	0	4.86	2.17	2.67		WP_001278699.1|1.5e-34|conjugal transfer protein TraR [Salmonella enterica]	GO:0009893//positive regulation of metabolic process;GO:0019222//regulation of metabolic process;GO:0009889//regulation of biosynthetic process;GO:0043455//regulation of secondary metabolic process;GO:0050789//regulation of biological process;GO:0048518//positive regulation of biological process;GO:1900378//positive regulation of secondary metabolite biosynthetic process;GO:0009891//positive regu…	10	0.999858
PSLT091	0	7.223	-1.51669	3.4836e-10	2.75127e-09	traW	PSLT091	Known_gene	1	71593	72225	NC_003277.2	+	633	633	0	0	0	8.6	7.14	5.93	K12061//conjugal transfer pilus assembly protein TraW	CQP88389.1|3.3e-116|type IV conjugative transfer system protein TraW [Salmonella enterica subsp. enterica serovar Typhimurium str. DT104]		10	0.999062
PSLT092	1.503	6.666	-1.09941	1.77288e-09	1.42765e-08	traU	PSLT092	Known_gene	1	72222	73214	NC_003277.2	+	993	993	0	0	4.51	7.96	7.82	4.22	K12060//conjugal transfer pilus assembly protein TraU	WP_000833320.1|3.8e-199|conjugal transfer pilus assembly protein TraU [Salmonella enterica]		10	0.527024
PSLT097	36.516	11.983	1.07838	1.56889e-21	9.57232e-21	traF	PSLT097	Known_gene	1	76681	77430	NC_003277.2	+	750	750	64.07	27.33	18.15	14.46	11.77	9.72	K12057//conjugal transfer pilus assembly protein TraF	WP_001526864.1|4.6e-141|type-F conjugative transfer system pilin assembly protein TraF [Salmonella enterica]		5	0.926716
PSLT098	0	17.233	-1.54328	1.55861e-10	1.21697e-09	traQ	PSLT098	Known_gene	1	77644	77937	NC_003277.2	+	294	294	0	0	0	17.29	17.65	16.76		WP_001233881.1|4.9e-46|type-F conjugative transfer system pilin chaperone TraQ [Salmonella enterica]	GO:0044425//membrane part;GO:0016021//integral component of membrane;GO:0016020//membrane;GO:0031224//intrinsic component of membrane;	10	0.93901
PSLT099	5.616	24.993	-1.07456	8.83069e-16	6.0119e-15	trbB	PSLT099	Known_gene	1	77924	78472	NC_003277.2	+	549	549	0	0	16.85	26.07	25.03	23.88		WP_000055840.1|7.6e-101|type-F conjugative transfer system pilin assembly thiol-disulfide isomerase TrbB [Salmonella enterica]	GO:0065008//regulation of biological quality;GO:0050789//regulation of biological process;GO:0019725//cellular homeostasis;GO:0045454//cell redox homeostasis;GO:0042592//homeostatic process;GO:0050794//regulation of cellular process;GO:0009987//cellular process;GO:0065007//biological regulation;GO:0005623//cell;GO:0016853//isomerase activity;GO:0003824//catalytic activity;	4	0.998048
PSLT105	180.663	59.006	1.83319	0	0	trbH	PSLT105	Known_gene	1	86560	87279	NC_003277.2	+	720	720	0	303.37	238.62	58.77	84.11	34.14		WP_010999947.1|1.3e-135|protein trbH [Salmonella enterica]	GO:0044425//membrane part;GO:0016020//membrane;GO:0031224//intrinsic component of membrane;GO:0016021//integral component of membrane;	11	0.995031
PSLT106	216.226	1.443	6.19889	1.36469e-238	2.49979e-238	PSLT106	PSLT106	Known_gene	1	86569	86967	NC_003277.2	-	399	399	378.35	235.01	35.32	0.34	3.99	0		WP_010999947.1|2.1e-71|protein trbH [Salmonella enterica]	GO:0016020//membrane;GO:0016021//integral component of membrane;GO:0044425//membrane part;GO:0031224//intrinsic component of membrane;GO:0004518//nuclease activity;GO:0140098//catalytic activity, acting on RNA;GO:0043167//ion binding;GO:0016787//hydrolase activity;GO:0043169//cation binding;GO:0016788//hydrolase activity, acting on ester bonds;GO:0090729//toxin activity;GO:0005488//binding;GO:000…	5	0.999067
STM0001	538.296	165.14	1.34886	1.41754e-20	8.80687e-20	thrL	STM0001	Known_gene	1	190	255	NC_003197.2	+	66	66	0	1322.23	292.66	141.4	150.17	203.85				6	0.999857
STM0012	278.426	913.21	-1.10567	0	0	dnaK	STM0012	Known_gene	1	11593	13509	NC_003197.2	+	1917	1917	170.18	134.83	530.27	795.19	855.56	1088.88	K04043//molecular chaperone DnaK+ko05152//Tuberculosis+ko03018//RNA degradation	WP_097369105.1|0.0e+00|molecular chaperone DnaK [Salmonella enterica]	GO:0009987//cellular process;GO:0006457//protein folding;GO:0005524//ATP binding;GO:0097367//carbohydrate derivative binding;GO:1901363//heterocyclic compound binding;GO:0017076//purine nucleotide binding;GO:0051082//unfolded protein binding;GO:0008144//drug binding;GO:0043168//anion binding;GO:0097159//organic cyclic compound binding;GO:0032553//ribonucleotide binding;GO:0005515//protein binding…	4	0.903566
STM0015	0	0.323	3.90958	2.74559e-10	2.16183e-09	STM0015	STM0015	Known_gene	1	16088	16432	NC_003197.2	+	345	345	0	0	0	0.37	0.37	0.23		WP_000026889.1|4.0e-55|MULTISPECIES: hypothetical protein [Salmonella]	GO:0016021//integral component of membrane;GO:0044425//membrane part;GO:0031224//intrinsic component of membrane;GO:0016020//membrane;	10	0.993669
STM0016	0	1.263	1.32461	0.000154795	0.00150482	STM0016	STM0016	Known_gene	1	16493	17026	NC_003197.2	-	534	534	0	0	0	1.25	0.69	1.85		WP_001068132.1|2.3e-102|MULTISPECIES: hypothetical protein [Salmonella]	GO:0008152//metabolic process;GO:0004553//hydrolase activity, hydrolyzing O-glycosyl compounds;GO:0003824//catalytic activity;GO:0016798//hydrolase activity, acting on glycosyl bonds;GO:0016787//hydrolase activity;GO:0061783//peptidoglycan muralytic activity;GO:0003796//lysozyme activity;	1	0.997758
STM0017	15.953	1.286	2.64654	1.38128e-13	9.91427e-13	STM0017	STM0017	Known_gene	1	17043	17486	NC_003197.2	-	444	444	0	47.86	0	0.55	0.71	2.6		WP_000860682.1|9.9e-75|MULTISPECIES: transcriptional regulator [Salmonella]	GO:1903506//regulation of nucleic acid-templated transcription;GO:0051171//regulation of nitrogen compound metabolic process;GO:0031326//regulation of cellular biosynthetic process;GO:0060255//regulation of macromolecule metabolic process;GO:0019219//regulation of nucleobase-containing compound metabolic process;GO:0051252//regulation of RNA metabolic process;GO:0080090//regulation of primary met…	6	0.999624
STM0021	2.84	18.28	-1.60455	2.69556e-20	1.68275e-19	bcfA	STM0021	Known_gene	1	24469	25011	NC_003197.2	+	543	543	0	0	8.52	12.02	25.78	17.04		WP_000743357.1|2.9e-92|MULTISPECIES: fimbrial protein BcfA [Salmonella]	GO:0031589//cell-substrate adhesion;GO:0022610//biological adhesion;GO:0071840//cellular component organization or biogenesis;GO:0043708//cell adhesion involved in biofilm formation;GO:0007155//cell adhesion;GO:0044764//multi-organism cellular process;GO:0030030//cell projection organization;GO:0051704//multi-organism process;GO:0016043//cellular component organization;GO:0043709//cell adhesion i…	4	0.944165
STM0022	14.416	5.9	1.25423	1.3241e-14	9.2411e-14	bcfB	STM0022	Known_gene	1	25112	25798	NC_003197.2	+	687	687	0	29.98	13.27	4.16	7.78	5.76		ACN44219.1|2.0e-122|fimbrial chaparone [Salmonella enterica subsp. enterica serovar Paratyphi C str. RKS4594]	GO:0045229//external encapsulating structure organization;GO:0006457//protein folding;GO:0061077//chaperone-mediated protein folding;GO:0071555//cell wall organization;GO:0030030//cell projection organization;GO:0043711//pilus organization;GO:0016043//cellular component organization;GO:0009987//cellular process;GO:0071840//cellular component organization or biogenesis;GO:0071554//cell wall organi…	6	0.935066
STM0024	55.123	14.576	1.49732	4.42731e-71	1.60992e-70	bcfD	STM0024	Known_gene	1	28425	29432	NC_003197.2	+	1008	1008	94.12	40.15	31.1	13.4	14.09	16.24		WP_000701247.1|2.3e-188|MULTISPECIES: fimbrial protein BcfD [Salmonella]	GO:0042710//biofilm formation;GO:0016043//cellular component organization;GO:0030030//cell projection organization;GO:0022610//biological adhesion;GO:0090605//submerged biofilm formation;GO:0071840//cellular component organization or biogenesis;GO:0051704//multi-organism process;GO:0043711//pilus organization;GO:0044764//multi-organism cellular process;GO:0009987//cellular process;GO:0031589//cel…	5	0.970204
STM0026	2.983	22.616	-1.81562	5.26837e-27	2.94523e-26	bcfF	STM0026	Known_gene	1	29994	30512	NC_003197.2	+	519	519	0	0	8.95	19.63	20.51	27.71		WP_001243232.1|2.0e-90|MULTISPECIES: fimbrial protein BcfF [Salmonella]	GO:0043711//pilus organization;GO:0044764//multi-organism cellular process;GO:0022610//biological adhesion;GO:0042710//biofilm formation;GO:0016043//cellular component organization;GO:0043709//cell adhesion involved in single-species biofilm formation;GO:0090609//single-species submerged biofilm formation;GO:0051704//multi-organism process;GO:0043708//cell adhesion involved in biofilm formation;G…	4	0.588255
STM0029	0	0.536	2.90958	1.41989e-08	1.17696e-07	STM0029	STM0029	Known_gene	1	32545	32994	NC_003197.2	-	450	450	0	0	0	0.27	0.14	1.2		WP_001250362.1|2.2e-77|MULTISPECIES: transcriptional regulator [Salmonella]	GO:2001141//regulation of RNA biosynthetic process;GO:0051716//cellular response to stimulus;GO:0050896//response to stimulus;GO:0051252//regulation of RNA metabolic process;GO:0009987//cellular process;GO:0006355//regulation of transcription, DNA-templated;GO:0031323//regulation of cellular metabolic process;GO:2000112//regulation of cellular macromolecule biosynthetic process;GO:0007154//cell c…	1	0.999235
STM0030	0	0.646	1.37352	0.000113938	0.00110175	STM0030	STM0030	Known_gene	1	33364	34368	NC_003197.2	+	1005	1005	0	0	0	0.52	0.18	1.24		WP_001247394.1|1.1e-185|LysR family transcriptional regulator [Salmonella enterica]	GO:1901363//heterocyclic compound binding;GO:0003700//DNA-binding transcription factor activity;GO:0003677//DNA binding;GO:0005488//binding;GO:0140110//transcription regulator activity;GO:0097159//organic cyclic compound binding;GO:0003676//nucleic acid binding;	1	0.999825
STM0031	0	0.336	3.64654	6.44988e-10	5.13254e-09	STM0031	STM0031	Known_gene	1	34376	34816	NC_003197.2	-	441	441	0	0	0	0	0.14	0.87		WP_000158340.1|5.8e-75|transcriptional regulator [Salmonella enterica]	GO:0006355//regulation of transcription, DNA-templated;GO:1903506//regulation of nucleic acid-templated transcription;GO:0051252//regulation of RNA metabolic process;GO:0007154//cell communication;GO:0009987//cellular process;GO:0000160//phosphorelay signal transduction system;GO:0080090//regulation of primary metabolic process;GO:0050896//response to stimulus;GO:0050794//regulation of cellular p…	1	0.989846
STM0033	6.836	15.373	-1.36344	6.49116e-38	3.13487e-37	STM0033	STM0033	Known_gene	1	37103	38674	NC_003197.2	-	1572	1572	14.89	0	5.62	15.16	15.02	15.94		WP_000262866.1|9.9e-303|MULTISPECIES: bifunctional metallophosphatase/5'-nucleotidase [Salmonella]	GO:0006807//nitrogen compound metabolic process;GO:0009117//nucleotide metabolic process;GO:0034641//cellular nitrogen compound metabolic process;GO:0006725//cellular aromatic compound metabolic process;GO:0009058//biosynthetic process;GO:1901576//organic substance biosynthetic process;GO:0006139//nucleobase-containing compound metabolic process;GO:0044248//cellular catabolic process;GO:0018130//…	2	0.983402
STM0034	0	0.6	1.83919	6.06738e-06	5.5603e-05	STM0034	STM0034	Known_gene	1	38773	39534	NC_003197.2	-	762	762	0	0	0	0.39	0.63	0.78		ADX15782.1|3.6e-149|putative outer membrane/exported protein [Salmonella enterica subsp. enterica serovar Typhimurium str. ST4/74]	GO:0044462//external encapsulating structure part;GO:0019867//outer membrane;GO:0030312//external encapsulating structure;GO:0016020//membrane;GO:0009279//cell outer membrane;GO:0071944//cell periphery;GO:0005623//cell;GO:0044464//cell part;GO:0031975//envelope;GO:0030313//cell envelope;	1	0.880975
STM0038	6.25	15.4	-1.50771	5.3038e-48	2.31207e-47	STM0038	STM0038	Known_gene	1	44312	46027	NC_003197.2	+	1716	1716	13.61	0	5.14	13.86	18.57	13.77	K01023//arylsulfate sulfotransferase [EC:2.8.2.22]	AIE03966.1|0.0e+00|sulfatase [Salmonella enterica subsp. enterica serovar Typhimurium]	GO:0016740//transferase activity;GO:0016782//transferase activity, transferring sulfur-containing groups;GO:0008146//sulfotransferase activity;GO:0004062//aryl sulfotransferase activity;GO:0003824//catalytic activity;	2	0.769843
STM0042	4.86	4.75	-1.02588	2.10183e-08	1.75251e-07	STM0042	STM0042	Known_gene	1	50451	51824	NC_003197.2	-	1374	1374	0	14.58	0	4.05	3.91	6.29		AIE03970.1|3.0e-263|Xyloside transporter XynT [Salmonella enterica subsp. enterica serovar Typhimurium]	GO:0006814//sodium ion transport;GO:0015672//monovalent inorganic cation transport;GO:0008643//carbohydrate transport;GO:0071702//organic substance transport;GO:0006811//ion transport;GO:0051179//localization;GO:0030001//metal ion transport;GO:0006810//transport;GO:0051234//establishment of localization;GO:0006812//cation transport;GO:0005887//integral component of plasma membrane;GO:0044464//cel…	6	0.999117
STM0043	5021.84	841.31	2.27063	0	0	rpsT	STM0043	Known_gene	1	52280	52543	NC_003197.2	-	264	264	6229.59	5572.27	3263.66	801.03	729.33	993.57	K02968//small subunit ribosomal protein S20+ko03010//Ribosome	WP_001518655.1|2.6e-38|MULTISPECIES: 30S ribosomal protein S20 [Enterobacteriaceae]	GO:0006412//translation;GO:1901566//organonitrogen compound biosynthetic process;GO:0009058//biosynthetic process;GO:0008152//metabolic process;GO:0044260//cellular macromolecule metabolic process;GO:0034645//cellular macromolecule biosynthetic process;GO:0043043//peptide biosynthetic process;GO:0044237//cellular metabolic process;GO:0044271//cellular nitrogen compound biosynthetic process;GO:007…	5	0.965604
STM0053	102.096	33.203	1.00709	1.94678e-101	5.83581e-101	STM0053	STM0053	Known_gene	1	61794	63413	NC_003197.2	-	1620	1620	129.92	135.48	40.89	31.43	40.44	27.74	K07700//two-component system, CitB family, cit operon sensor histidine kinase CitA [EC:2.7.13.3]+ko02020//Two-component system	ACF61624.1|1.2e-308|sensor kinase DpiB [Salmonella enterica subsp. enterica serovar Newport str. SL254]	GO:0043412//macromolecule modification;GO:0043170//macromolecule metabolic process;GO:0009987//cellular process;GO:1901564//organonitrogen compound metabolic process;GO:0044260//cellular macromolecule metabolic process;GO:0044237//cellular metabolic process;GO:0071704//organic substance metabolic process;GO:0046777//protein autophosphorylation;GO:0006807//nitrogen compound metabolic process;GO:00…	12	0.868432
STM0055	5.803	0.983	2.54045	1.43373e-39	6.78775e-39	STM0055	STM0055	Known_gene	1	64862	66637	NC_003197.2	-	1776	1776	0	11.21	6.2	1.67	1.28	0	K01571//oxaloacetate decarboxylase (Na+ extruding), alpha subunit [EC:7.2.4.2]+ko01100//Metabolic pathways+ko00620//Pyruvate metabolism	WP_000150426.1|0.0e+00|oxaloacetate decarboxylase subunit alpha [Salmonella enterica]		11	0.801953
STM0056	0	2.486	1.58765	2.95697e-05	0.000278538	STM0056	STM0056	Known_gene	1	66654	66893	NC_003197.2	-	240	240	0	0	0	3.05	1.98	2.43	K01573//oxaloacetate decarboxylase (Na+ extruding), gamma subunit [EC:7.2.4.2]+ko01100//Metabolic pathways+ko00620//Pyruvate metabolism	WP_001001154.1|2.2e-36|MULTISPECIES: oxaloacetate decarboxylase subunit gamma [Salmonella]	GO:0051234//establishment of localization;GO:0006810//transport;GO:0051179//localization;GO:0036376//sodium ion export across plasma membrane;GO:0140115//export across plasma membrane;GO:0030001//metal ion transport;GO:0098655//cation transmembrane transport;GO:0015672//monovalent inorganic cation transport;GO:0034220//ion transmembrane transport;GO:0035725//sodium ion transmembrane transport;GO:…	10	0.997999
STM0057	6.086	2.073	1.19808	5.5336e-10	4.39889e-09	STM0057	STM0057	Known_gene	1	67052	68392	NC_003197.2	-	1341	1341	0	14.95	3.31	1.73	1.94	2.55		AIE03986.1|6.6e-247|Na(+)Citrate OH(-) antiporter [Salmonella enterica subsp. enterica serovar Typhimurium]	GO:0008152//metabolic process;GO:0009987//cellular process;GO:0017144//drug metabolic process;GO:0044237//cellular metabolic process;GO:0044281//small molecule metabolic process;GO:0006082//organic acid metabolic process;GO:0006101//citrate metabolic process;GO:0071704//organic substance metabolic process;GO:0016999//antibiotic metabolic process;GO:0019752//carboxylic acid metabolic process;GO:00…	6	0.999919
STM0058	0	5.753	-1.88744	4.45522e-16	3.01736e-15	citC2	STM0058	Known_gene	1	68637	69680	NC_003197.2	+	1044	1044	0	0	0	5.48	3.77	8.01	K01910//[citrate (pro-3S)-lyase] ligase [EC:6.2.1.22]+ko02020//Two-component system	WP_001181453.1|1.7e-197|MULTISPECIES: [citrate (pro-3S)-lyase] ligase [Salmonella]	GO:0009987//cellular process;GO:0008152//metabolic process;GO:0006807//nitrogen compound metabolic process;GO:0044260//cellular macromolecule metabolic process;GO:0019538//protein metabolic process;GO:0043412//macromolecule modification;GO:0044267//cellular protein metabolic process;GO:0043170//macromolecule metabolic process;GO:0044238//primary metabolic process;GO:0071704//organic substance met…	1	0.994502
STM0059	0	1.616	1.90958	3.91944e-06	3.56098e-05	citD2	STM0059	Known_gene	1	69710	70003	NC_003197.2	+	294	294	0	0	0	1.53	1.12	2.2	K01646//citrate lyase subunit gamma (acyl carrier protein)+ko02020//Two-component system	WP_000691461.1|6.6e-43|MULTISPECIES: citrate lyase acyl carrier protein [Salmonella]	GO:0005737//cytoplasm;GO:0044464//cell part;GO:0005622//intracellular;GO:0005623//cell;GO:0044424//intracellular part;GO:0003824//catalytic activity;GO:0016829//lyase activity;	1	0.989638
STM0061	0.97	4.07	-1.00211	4.42256e-08	3.73803e-07	citF2	STM0061	Known_gene	1	70880	72400	NC_003197.2	+	1521	1521	0	0	2.91	4.9	3.88	3.43	K01643//citrate lyase subunit alpha / citrate CoA-transferase [EC:2.8.3.10]+ko02020//Two-component system	WP_070810776.1|6.7e-288|citrate lyase subunit alpha [Salmonella enterica]		4	0.678886
STM0062	5.583	2.586	2.16542	4.73315e-20	2.97276e-19	citX2	STM0062	Known_gene	1	72400	72951	NC_003197.2	+	552	552	0	0	16.75	3.72	2.12	1.92	K05964//holo-ACP synthase [EC:2.7.7.61]+ko02020//Two-component system	WP_000679040.1|1.5e-101|MULTISPECIES: citrate lyase holo-[acyl-carrier protein] synthase [Salmonella]	GO:0051186//cofactor metabolic process;GO:1901576//organic substance biosynthetic process;GO:0044238//primary metabolic process;GO:0009059//macromolecule biosynthetic process;GO:0043170//macromolecule metabolic process;GO:0051188//cofactor biosynthetic process;GO:0044237//cellular metabolic process;GO:0044249//cellular biosynthetic process;GO:0009058//biosynthetic process;GO:0051189//prosthetic g…	9	0.997965
STM0064	50.606	109.133	-1.21971	3.89396e-110	1.11966e-109	dapB	STM0064	Known_gene	1	74017	74838	NC_003197.2	+	822	822	58.2	49.66	43.96	135.98	70.46	120.96	K00215//4-hydroxy-tetrahydrodipicolinate reductase [EC:1.17.1.8]+ko00300//Lysine biosynthesis+ko01120//Microbial metabolism in diverse environments+ko01230//Biosynthesis of amino acids+ko01130//Biosynthesis of antibiotics+ko01100//Metabolic pathways+ko01110//Biosynthesis of secondary metabolites+ko00261//Monobactam biosynthesis	WP_000544031.1|1.6e-147|MULTISPECIES: 4-hydroxy-tetrahydrodipicolinate reductase [Salmonella]	GO:0009089//lysine biosynthetic process via diaminopimelate;GO:0046451//diaminopimelate metabolic process;GO:0006520//cellular amino acid metabolic process;GO:1901605//alpha-amino acid metabolic process;GO:1901576//organic substance biosynthetic process;GO:0044249//cellular biosynthetic process;GO:0016053//organic acid biosynthetic process;GO:1901607//alpha-amino acid biosynthetic process;GO:0046…	10	0.823881
STM0066	112.516	319.713	-1.1117	0	0	carA	STM0066	Known_gene	1	75880	77028	NC_003197.2	+	1149	1149	61.64	105.18	170.73	254.6	306.77	397.77	K01956//carbamoyl-phosphate synthase small subunit [EC:6.3.5.5]+ko00250//Alanine, aspartate and glutamate metabolism+ko01100//Metabolic pathways+ko00240//Pyrimidine metabolism	ADX15814.1|1.3e-219|carbamoyl phosphate synthase small subunit [Salmonella enterica subsp. enterica serovar Typhimurium str. ST4/74]	GO:0006520//cellular amino acid metabolic process;GO:0009161//ribonucleoside monophosphate metabolic process;GO:0090407//organophosphate biosynthetic process;GO:0046394//carboxylic acid biosynthetic process;GO:0046390//ribose phosphate biosynthetic process;GO:1901607//alpha-amino acid biosynthetic process;GO:0009064//glutamine family amino acid metabolic process;GO:0046049//UMP metabolic process;…	1	0.829404
STM0067	82.4	204.426	-1.45197	0	0	carB	STM0067	Known_gene	1	77047	80274	NC_003197.2	+	3228	3228	71.62	103.89	71.69	341.43	125.01	146.84	K01955//carbamoyl-phosphate synthase large subunit [EC:6.3.5.5]+ko00250//Alanine, aspartate and glutamate metabolism+ko01100//Metabolic pathways+ko00240//Pyrimidine metabolism	WP_001126310.1|0.0e+00|carbamoyl-phosphate synthase large subunit [Salmonella enterica]	GO:1901566//organonitrogen compound biosynthetic process;GO:0009173//pyrimidine ribonucleoside monophosphate metabolic process;GO:0044281//small molecule metabolic process;GO:0006526//arginine biosynthetic process;GO:0006793//phosphorus metabolic process;GO:0044238//primary metabolic process;GO:0006520//cellular amino acid metabolic process;GO:0071704//organic substance metabolic process;GO:00062…	10	0.987792
STM0070	1.92	12.303	-1.60139	3.30982e-20	2.07071e-19	caiD	STM0070	Known_gene	1	81725	82510	NC_003197.2	-	786	786	0	0	5.76	14.29	10.82	11.8	K08299//crotonobetainyl-CoA hydratase [EC:4.2.1.149]	WP_000004385.1|4.0e-143|MULTISPECIES: carnitinyl-CoA dehydratase [Salmonella]	GO:0009056//catabolic process;GO:1901564//organonitrogen compound metabolic process;GO:1901575//organic substance catabolic process;GO:0006635//fatty acid beta-oxidation;GO:0006629//lipid metabolic process;GO:0044237//cellular metabolic process;GO:0043436//oxoacid metabolic process;GO:0016054//organic acid catabolic process;GO:0006577//amino-acid betaine metabolic process;GO:0032787//monocarboxyl…	10	0.928052
STM0074	7.083	2.283	1.43276	2.34978e-17	1.54863e-16	caiT	STM0074	Known_gene	1	86686	88203	NC_003197.2	-	1518	1518	15.42	0	5.83	2.4	2.21	2.24	K05245//L-carnitine/gamma-butyrobetaine antiporter	WP_000787073.1|1.2e-300|MULTISPECIES: L-carnitine/gamma-butyrobetaine antiporter [Salmonella]	GO:0051234//establishment of localization;GO:0015697//quaternary ammonium group transport;GO:0006810//transport;GO:0006811//ion transport;GO:0072337//modified amino acid transport;GO:0071704//organic substance metabolic process;GO:0015695//organic cation transport;GO:0008152//metabolic process;GO:0006575//cellular modified amino acid metabolic process;GO:0044237//cellular metabolic process;GO:001…	3	0.999971
STM0077	10.696	4.42	1.47128	2.99179e-28	1.64001e-27	fixC	STM0077	Known_gene	1	90461	91747	NC_003197.2	+	1287	1287	18.28	0	13.81	4.28	4.28	4.7	K00313//electron transfer flavoprotein-quinone oxidoreductase [EC:1.5.5.-]	WP_001287777.1|1.4e-238|MULTISPECIES: FAD-dependent oxidoreductase [Salmonella]	GO:0003824//catalytic activity;GO:0000166//nucleotide binding;GO:0050662//coenzyme binding;GO:0050660//flavin adenine dinucleotide binding;GO:0097159//organic cyclic compound binding;GO:0048037//cofactor binding;GO:0043167//ion binding;GO:0036094//small molecule binding;GO:0043168//anion binding;GO:0071949//FAD binding;GO:0016649//oxidoreductase activity, acting on the CH-NH group of donors, quin…	3	0.988263
STM0080	66.583	667.783	-2.18682	0	0	STM0080	STM0080	Known_gene	1	93607	93837	NC_003197.2	+	231	231	0	0	199.75	537.88	432.45	1033.02		WP_001172089.1|4.4e-34|MULTISPECIES: YgdI/YgdR family lipoprotein [Salmonella]		1	0.999998
STM0081	206.283	70.83	1.1153	5.43142e-66	2.03557e-65	STM0081	STM0081	Known_gene	1	94131	94547	NC_003197.2	+	417	417	300.38	205.02	113.45	70.07	63.96	78.46		WP_000802644.1|1.0e-76|MULTISPECIES: hypothetical protein [Salmonella]		5	0.999814
STM0082	807.146	169.216	1.77744	0	0	STM0082	STM0082	Known_gene	1	94771	95061	NC_003197.2	-	291	291	1077.81	919.59	424.04	180.73	188.76	138.16		WP_000745961.1|7.8e-44|MULTISPECIES: DUF1471 domain-containing protein [Salmonella]		5	0.99748
STM0085	5.82	32.723	-1.42671	6.10952e-29	3.30588e-28	yabF	STM0085	Known_gene	1	98255	98785	NC_003197.2	+	531	531	0	0	17.46	34.2	37.93	26.04	K11746//glutathione-regulated potassium-efflux system ancillary protein KefF	WP_000600709.1|1.8e-102|MULTISPECIES: glutathione-regulated potassium-efflux system oxidoreductase KefF [Salmonella]	GO:0032414//positive regulation of ion transmembrane transporter activity;GO:0015672//monovalent inorganic cation transport;GO:1901381//positive regulation of potassium ion transmembrane transport;GO:0034767//positive regulation of ion transmembrane transport;GO:0051234//establishment of localization;GO:0030001//metal ion transport;GO:0032879//regulation of localization;GO:0044093//positive regul…	4	0.820154
STM0087	633.923	236.603	1.30517	0	0	folA	STM0087	Known_gene	1	100839	101318	NC_003197.2	+	480	480	721.58	615.65	564.54	242.75	272.29	194.77	K00287//dihydrofolate reductase [EC:1.5.1.3]+ko00670//One carbon pool by folate+ko01100//Metabolic pathways+ko00790//Folate biosynthesis	WP_000624379.1|2.2e-88|MULTISPECIES: type 3 dihydrofolate reductase [Salmonella]	GO:1901607//alpha-amino acid biosynthetic process;GO:0009069//serine family amino acid metabolic process;GO:1901605//alpha-amino acid metabolic process;GO:0043603//cellular amide metabolic process;GO:0042398//cellular modified amino acid biosynthetic process;GO:0016053//organic acid biosynthetic process;GO:0006730//one-carbon metabolic process;GO:1901362//organic cyclic compound biosynthetic proc…	5	0.970311
STM0108	15.636	46.813	-1.28222	2.46027e-63	9.42114e-63	tbpA	STM0108	Known_gene	1	125687	126670	NC_003197.2	-	984	984	24.13	0	22.78	39.68	57.38	43.38	K02064//thiamine transport system substrate-binding protein+ko02010//ABC transporters	KMM47575.1|4.3e-187|thiamine ABC transporter substrate-binding protein [Salmonella enterica subsp. enterica serovar Typhimurium]	GO:0015888//thiamine transport;GO:0042221//response to chemical;GO:0045117//azole transport;GO:0050896//response to stimulus;GO:0071705//nitrogen compound transport;GO:0042493//response to drug;GO:0071702//organic substance transport;GO:0051179//localization;GO:0006810//transport;GO:0072348//sulfur compound transport;GO:0051234//establishment of localization;GO:0055085//transmembrane transport;GO…	4	0.6482
STM0115	51.376	14.69	1.10451	3.71109e-32	1.9395e-31	leuO	STM0115	Known_gene	1	134569	135513	NC_003197.2	+	945	945	75.48	64.4	14.25	10.61	9.63	23.83	K05798//LysR family transcriptional regulator, transcriptional activator for leuABCD operon	ADX15865.1|5.0e-177|putative HTH-type transcriptional regulator LeuO [Salmonella enterica subsp. enterica serovar Typhimurium str. ST4/74]	GO:0048518//positive regulation of biological process;GO:0009891//positive regulation of biosynthetic process;GO:0051173//positive regulation of nitrogen compound metabolic process;GO:0009889//regulation of biosynthetic process;GO:0048522//positive regulation of cellular process;GO:0006355//regulation of transcription, DNA-templated;GO:0050789//regulation of biological process;GO:0065007//biologi…	5	0.828484
STM0118	90.126	292.126	-1.2275	0	0	fruR	STM0118	Known_gene	1	138337	139341	NC_003197.2	+	1005	1005	47.2	80.55	142.63	245.55	164.49	466.34	K03435//LacI family transcriptional regulator, fructose operon transcriptional repressor	WP_000762406.1|7.5e-187|MULTISPECIES: catabolite repressor/activator [Salmonella]	GO:0051171//regulation of nitrogen compound metabolic process;GO:0050789//regulation of biological process;GO:0050896//response to stimulus;GO:0031326//regulation of cellular biosynthetic process;GO:0050794//regulation of cellular process;GO:0080090//regulation of primary metabolic process;GO:1903506//regulation of nucleic acid-templated transcription;GO:0010033//response to organic substance;GO:…	1	0.99999
STM0125	199.396	64.356	1.24661	1.36001e-217	2.65384e-217	mraY	STM0125	Known_gene	1	146315	147397	NC_003197.2	+	1083	1083	283.96	186.36	127.87	97.49	57.72	37.86	K01000//phospho-N-acetylmuramoyl-pentapeptide-transferase [EC:2.7.8.13]+ko00550//Peptidoglycan biosynthesis+ko01502//Vancomycin resistance+ko01100//Metabolic pathways	WP_001748925.1|3.3e-204|phospho-N-acetylmuramoyl-pentapeptide-transferase [Salmonella enterica]		5	0.999522
STM0126	209.863	59.946	1.56588	0	0	murD	STM0126	Known_gene	1	147400	148716	NC_003197.2	+	1317	1317	142.81	335.08	151.7	63.7	62	54.14	K01925//UDP-N-acetylmuramoylalanine--D-glutamate ligase [EC:6.3.2.9]+ko00550//Peptidoglycan biosynthesis+ko01100//Metabolic pathways+ko00471//D-Glutamine and D-glutamate metabolism	WP_000796445.1|8.4e-247|MULTISPECIES: UDP-N-acetylmuramoyl-L-alanine--D-glutamate ligase [Salmonella]	GO:0071704//organic substance metabolic process;GO:0022603//regulation of anatomical structure morphogenesis;GO:0009058//biosynthetic process;GO:0009273//peptidoglycan-based cell wall biogenesis;GO:0044249//cellular biosynthetic process;GO:0051301//cell division;GO:0044038//cell wall macromolecule biosynthetic process;GO:0042546//cell wall biogenesis;GO:0071840//cellular component organization or…	12	0.965092
STM0127	152.563	37.143	1.73901	0	0	ftsW	STM0127	Known_gene	1	148716	149960	NC_003197.2	+	1245	1245	189.15	161.38	107.16	35.03	49.65	26.75	K03588//cell division protein FtsW+ko04112//Cell cycle - Caulobacter	WP_001239803.1|1.2e-231|MULTISPECIES: cell division protein FtsW [Salmonella]	GO:0000910//cytokinesis;GO:0070589//cellular component macromolecule biosynthetic process;GO:0019954//asexual reproduction;GO:0008360//regulation of cell shape;GO:0006023//aminoglycan biosynthetic process;GO:0044260//cellular macromolecule metabolic process;GO:0006807//nitrogen compound metabolic process;GO:0008152//metabolic process;GO:1901135//carbohydrate derivative metabolic process;GO:005078…	5	0.996837
STM0128	219.35	68.143	1.3242	3.16875e-256	5.46853e-256	murG	STM0128	Known_gene	1	149957	151024	NC_003197.2	+	1068	1068	221.61	302.52	133.92	56.67	86.51	61.25	K02563//UDP-N-acetylglucosamine--N-acetylmuramyl-(pentapeptide) pyrophosphoryl-undecaprenol N-acetylglucosamine transferase [EC:2.4.1.227]+ko00550//Peptidoglycan biosynthesis+ko01502//Vancomycin resistance+ko04112//Cell cycle - Caulobacter+ko01100//Metabolic pathways	WP_000016613.1|7.4e-201|MULTISPECIES: undecaprenyldiphospho-muramoylpentapeptide beta-N-acetylglucosaminyltransferase [Salmonella]	GO:0009058//biosynthetic process;GO:0006629//lipid metabolic process;GO:0065007//biological regulation;GO:0006022//aminoglycan metabolic process;GO:0044085//cellular component biogenesis;GO:0070589//cellular component macromolecule biosynthetic process;GO:1901135//carbohydrate derivative metabolic process;GO:0044038//cell wall macromolecule biosynthetic process;GO:0009273//peptidoglycan-based cel…	12	0.999971
STM0129	231.136	80.916	1.0977	3.87123e-269	6.502e-269	murC	STM0129	Known_gene	1	151143	152618	NC_003197.2	+	1476	1476	317.59	243.87	131.95	79.57	86.85	76.33	K01924//UDP-N-acetylmuramate--alanine ligase [EC:6.3.2.8]+ko00550//Peptidoglycan biosynthesis+ko01100//Metabolic pathways+ko00471//D-Glutamine and D-glutamate metabolism	WP_001096070.1|2.0e-281|MULTISPECIES: UDP-N-acetylmuramate--L-alanine ligase [Salmonella]	GO:0050793//regulation of developmental process;GO:0016043//cellular component organization;GO:0009059//macromolecule biosynthetic process;GO:0006023//aminoglycan biosynthetic process;GO:0044036//cell wall macromolecule metabolic process;GO:1901576//organic substance biosynthetic process;GO:0045229//external encapsulating structure organization;GO:0044038//cell wall macromolecule biosynthetic pro…	5	0.999954
STM0138	51.06	129.026	-1.73428	6.4094e-46	2.85325e-45	yacG	STM0138	Known_gene	1	162263	162454	NC_003197.2	-	192	192	0	125.42	27.76	142.82	136.89	107.37	K09862//uncharacterized protein	WP_001286419.1|4.2e-30|MULTISPECIES: DNA gyrase inhibitor YacG [Bacteria]	GO:0050789//regulation of biological process;GO:0080090//regulation of primary metabolic process;GO:0060255//regulation of macromolecule metabolic process;GO:0009889//regulation of biosynthetic process;GO:0019222//regulation of metabolic process;GO:0010556//regulation of macromolecule biosynthetic process;GO:2000112//regulation of cellular macromolecule biosynthetic process;GO:1903506//regulation…	7	0.895915
STM0151	445.153	52.283	2.41404	0	0	pdhR	STM0151	Known_gene	1	175316	176080	NC_003197.2	+	765	765	753.06	428.34	154.06	45.11	53.86	57.88	K05799//GntR family transcriptional regulator, transcriptional repressor for pyruvate dehydrogenase complex	WP_000331771.1|3.5e-136|MULTISPECIES: pyruvate dehydrogenase complex transcriptional repressor PdhR [Salmonella]	GO:0004148//dihydrolipoyl dehydrogenase activity;GO:0005488//binding;GO:0016668//oxidoreductase activity, acting on a sulfur group of donors, NAD(P) as acceptor;GO:0097159//organic cyclic compound binding;GO:0003676//nucleic acid binding;GO:1901363//heterocyclic compound binding;GO:0003700//DNA-binding transcription factor activity;GO:0140110//transcription regulator activity;GO:0003824//catalyti…	5	0.999758
STM0152	672.393	234.11	1.19498	0	0	aceE	STM0152	Known_gene	1	176240	178903	NC_003197.2	+	2664	2664	904.77	660.61	451.8	245.7	270.55	186.08	K00163//pyruvate dehydrogenase E1 component [EC:1.2.4.1]+ko00010//Glycolysis / Gluconeogenesis+ko00020//Citrate cycle (TCA cycle)+ko01120//Microbial metabolism in diverse environments+ko01130//Biosynthesis of antibiotics+ko01100//Metabolic pathways+ko01110//Biosynthesis of secondary metabolites+ko00620//Pyruvate metabolism+ko01200//Carbon metabolism	WP_023227642.1|0.0e+00|pyruvate dehydrogenase (acetyl-transferring), homodimeric type [Salmonella enterica]	GO:0043167//ion binding;GO:0016624//oxidoreductase activity, acting on the aldehyde or oxo group of donors, disulfide as acceptor;GO:0003824//catalytic activity;GO:0046872//metal ion binding;GO:0005488//binding;GO:0016903//oxidoreductase activity, acting on the aldehyde or oxo group of donors;GO:0016491//oxidoreductase activity;GO:0043169//cation binding;	5	0.999998
STM0153	522.69	149.026	1.3273	0	0	aceF	STM0153	Known_gene	1	178918	180807	NC_003197.2	+	1890	1890	678.3	610.29	279.48	200.47	149.74	96.87	K00627//pyruvate dehydrogenase E2 component (dihydrolipoamide acetyltransferase) [EC:2.3.1.12]+ko00010//Glycolysis / Gluconeogenesis+ko00020//Citrate cycle (TCA cycle)+ko01120//Microbial metabolism in diverse environments+ko01130//Biosynthesis of antibiotics+ko01100//Metabolic pathways+ko01110//Biosynthesis of secondary metabolites+ko00620//Pyruvate metabolism+ko01200//Carbon metabolism	WP_000963612.1|0.0e+00|MULTISPECIES: pyruvate dehydrogenase complex dihydrolipoyllysine-residue acetyltransferase [Salmonella]	GO:0009199//ribonucleoside triphosphate metabolic process;GO:0009123//nucleoside monophosphate metabolic process;GO:0009161//ribonucleoside monophosphate metabolic process;GO:0019359//nicotinamide nucleotide biosynthetic process;GO:0046390//ribose phosphate biosynthetic process;GO:0009152//purine ribonucleotide biosynthetic process;GO:0005975//carbohydrate metabolic process;GO:1901576//organic su…	5	0.961452
STM0155	17.37	11.726	1.69753	1.5879e-21	9.70124e-21	STM0155	STM0155	Known_gene	1	182720	183004	NC_003197.2	+	285	285	0	0	52.11	9.53	8.57	17.08		WP_000765363.1|1.3e-46|MULTISPECIES: outer membrane protein [Salmonella]		9	0.999628
STM0163	30.2	48.52	-1.10389	5.69444e-52	2.38486e-51	STM0163	STM0163	Known_gene	1	192411	193394	NC_003197.2	+	984	984	72.38	0	18.22	47.77	48.21	49.58	K22024//4-phospho-D-threonate 3-dehydrogenase / 4-phospho-D-erythronate 3-dehydrogenase [EC:1.1.1.408 1.1.1.409]	WP_000448745.1|7.1e-182|MULTISPECIES: D-threonate 4-phosphate dehydrogenase [Salmonella]	GO:0005975//carbohydrate metabolic process;GO:0008152//metabolic process;GO:0071704//organic substance metabolic process;GO:0044238//primary metabolic process;GO:0016616//oxidoreductase activity, acting on the CH-OH group of donors, NAD or NADP as acceptor;GO:0036094//small molecule binding;GO:0097159//organic cyclic compound binding;GO:0003824//catalytic activity;GO:0043169//cation binding;GO:00…	2	0.986822
STM0175	12.1	5.21	1.08176	3.56643e-31	1.88522e-30	stiC	STM0175	Known_gene	1	205079	207625	NC_003197.2	-	2547	2547	18.21	7.77	10.32	4.6	5.22	5.81	K07347//outer membrane usher protein+ko05133//Pertussis	AIE04110.1|0.0e+00|Fimbriae usher protein StiC [Salmonella enterica subsp. enterica serovar Typhimurium]	GO:0043711//pilus organization;GO:0044085//cellular component biogenesis;GO:0030031//cell projection assembly;GO:0071840//cellular component organization or biogenesis;GO:0030030//cell projection organization;GO:0022607//cellular component assembly;GO:0009987//cellular process;GO:0016043//cellular component organization;GO:0009297//pilus assembly;GO:0019867//outer membrane;GO:0044462//external en…	3	0.642056
STM0177	41.696	15.113	1.32461	7.50311e-29	4.07219e-28	stiA	STM0177	Known_gene	1	208383	208922	NC_003197.2	-	540	540	90.8	0	34.29	11.31	10.28	23.75		WP_000777532.1|3.4e-93|MULTISPECIES: fimbrial protein StiA [Salmonella]	GO:0051704//multi-organism process;GO:0071840//cellular component organization or biogenesis;GO:0043709//cell adhesion involved in single-species biofilm formation;GO:0031589//cell-substrate adhesion;GO:0044764//multi-organism cellular process;GO:0016043//cellular component organization;GO:0043711//pilus organization;GO:0043708//cell adhesion involved in biofilm formation;GO:0090609//single-speci…	3	0.999845
STM0178	42.02	11.853	1.36114	7.93286e-21	4.90479e-20	yadI	STM0178	Known_gene	1	209293	209733	NC_003197.2	+	441	441	56.51	48.21	21.34	11.71	10.38	13.47		WP_000901960.1|6.6e-79|MULTISPECIES: PTS sugar transporter subunit IIA [Salmonella]	GO:0051234//establishment of localization;GO:0008643//carbohydrate transport;GO:0006810//transport;GO:0009401//phosphoenolpyruvate-dependent sugar phosphotransferase system;GO:0051179//localization;GO:0071702//organic substance transport;GO:0031224//intrinsic component of membrane;GO:0016020//membrane;GO:0016021//integral component of membrane;GO:0044425//membrane part;GO:0016740//transferase act…	5	0.989153
STM0179	72.996	28.88	1.10635	6.41376e-85	2.09172e-84	yadE	STM0179	Known_gene	1	209795	211024	NC_003197.2	+	1230	1230	95.76	65.36	57.87	31.93	37.7	17.01		WP_000245304.1|2.1e-236|MULTISPECIES: polysaccharide deacetylase family protein [Salmonella]	GO:0009987//cellular process;GO:0071704//organic substance metabolic process;GO:0009057//macromolecule catabolic process;GO:0044036//cell wall macromolecule metabolic process;GO:0016052//carbohydrate catabolic process;GO:0045491//xylan metabolic process;GO:0071554//cell wall organization or biogenesis;GO:0044237//cellular metabolic process;GO:0043170//macromolecule metabolic process;GO:0009056//c…	5	0.999055
STM0184	341.153	139.903	1.07827	0	0	pcnB	STM0184	Known_gene	1	213874	215292	NC_003197.2	-	1419	1419	380.29	380.89	262.28	127.53	155.85	136.33	K00970//poly(A) polymerase [EC:2.7.7.19]+ko03018//RNA degradation	WP_000174614.1|4.8e-272|MULTISPECIES: polynucleotide adenylyltransferase PcnB [Salmonella]	GO:0090304//nucleic acid metabolic process;GO:0046483//heterocycle metabolic process;GO:0016071//mRNA metabolic process;GO:0044237//cellular metabolic process;GO:0034641//cellular nitrogen compound metabolic process;GO:0044238//primary metabolic process;GO:0010467//gene expression;GO:0016070//RNA metabolic process;GO:0006807//nitrogen compound metabolic process;GO:0006397//mRNA processing;GO:1901…	5	0.522516
STM0186	1065.79	2804.85	-1.00599	0	0	dksA	STM0186	Known_gene	1	216398	216853	NC_003197.2	-	456	456	817.35	743.86	1636.15	3032.27	2101.6	3280.69	K06204//DnaK suppressor protein+ko02026//Biofilm formation - Escherichia coli	WP_059356706.1|1.1e-79|RNA polymerase-binding protein DksA [Salmonella enterica]	GO:0010468//regulation of gene expression;GO:0065007//biological regulation;GO:0050789//regulation of biological process;GO:0060255//regulation of macromolecule metabolic process;GO:0019222//regulation of metabolic process;GO:0005737//cytoplasm;GO:0005623//cell;GO:0044464//cell part;GO:0005622//intracellular;GO:0044424//intracellular part;GO:0046872//metal ion binding;GO:0005488//binding;GO:00431…	1	0.691358
STM0191	330.783	116.153	1.28257	0	0	fhuA	STM0191	Known_gene	1	223739	225928	NC_003197.2	+	2190	2190	371.51	362.26	258.58	127.21	144.05	77.2	K02014//iron complex outermembrane recepter protein	WP_000113220.1|0.0e+00|ferrichrome porin FhuA [Salmonella enterica]	GO:0006810//transport;GO:0015688//iron chelate transport;GO:0051234//establishment of localization;GO:0051179//localization;GO:0015891//siderophore transport;GO:0051181//cofactor transport;GO:1901678//iron coordination entity transport;GO:0030312//external encapsulating structure;GO:0030313//cell envelope;GO:0031975//envelope;GO:0071944//cell periphery;GO:0016020//membrane;GO:0044462//external en…	5	0.748906
STM0192	168.503	49.21	1.55462	4.67007e-214	9.18907e-214	fhuC	STM0192	Known_gene	1	225977	226774	NC_003197.2	+	798	798	210.12	153.67	141.72	59.74	77.21	10.68	K02013//iron complex transport system ATP-binding protein [EC:3.6.3.34]+ko02010//ABC transporters	EHC41429.1|6.0e-147|Ferrichrome transport ATP-binding protein FhuC, partial [Salmonella enterica subsp. enterica serovar Gaminara str. A4-567]	GO:0005623//cell;GO:0097159//organic cyclic compound binding;GO:0003824//catalytic activity;GO:0016462//pyrophosphatase activity;GO:0016887//ATPase activity;GO:0015405//P-P-bond-hydrolysis-driven transmembrane transporter activity;GO:0016818//hydrolase activity, acting on acid anhydrides, in phosphorus-containing anhydrides;GO:0032553//ribonucleotide binding;GO:0000166//nucleotide binding;GO:0030…	5	0.987887
STM0193	134.263	22.293	2.0527	5.27091e-223	1.01278e-222	fhuD	STM0193	Known_gene	1	226774	227664	NC_003197.2	+	891	891	240.76	91.3	70.73	24.8	33.8	8.28	K02016//iron complex transport system substrate-binding protein+ko02010//ABC transporters	WP_001205357.1|1.6e-169|MULTISPECIES: Fe(3+)-hydroxamate ABC transporter substrate-binding protein FhuD [Salmonella]	GO:0030313//cell envelope;GO:0030288//outer membrane-bounded periplasmic space;GO:0005623//cell;GO:0044464//cell part;GO:0031975//envelope;GO:0042597//periplasmic space;	5	0.973655
STM0194	118.306	16.16	2.75533	0	0	fhuB	STM0194	Known_gene	1	227661	229718	NC_003197.2	+	2058	2058	113.08	135.07	106.77	19.96	17.67	10.85	K02015//iron complex transport system permease protein+ko02010//ABC transporters	WP_052930422.1|0.0e+00|Fe(3+)-hydroxamate ABC transporter permease FhuB [Salmonella enterica]	GO:0005623//cell;GO:0016021//integral component of membrane;GO:0005886//plasma membrane;GO:0071944//cell periphery;GO:0016020//membrane;GO:0044425//membrane part;GO:0031224//intrinsic component of membrane;GO:0044464//cell part;GO:0005215//transporter activity;	12	0.852023
STM0211	181.996	1041.25	-1.80083	0	0	yaeH	STM0211	Known_gene	1	247319	247705	NC_003197.2	-	387	387	65.22	111.29	369.48	908.47	575.49	1639.8		ACN44416.1|1.1e-64|yaeH [Salmonella enterica subsp. enterica serovar Paratyphi C str. RKS4594]		1	0.999998
STM0218	756.993	257.34	1.28306	0	0	pyrH	STM0218	Known_gene	1	256277	257002	NC_003197.2	+	726	726	861.96	876.86	532.16	239.69	289.87	242.46	K09903//uridylate kinase [EC:2.7.4.22]+ko01100//Metabolic pathways+ko00240//Pyrimidine metabolism	OAT49015.1|2.3e-129|uridylate kinase [Kluyvera georgiana ATCC 51603]	GO:0044249//cellular biosynthetic process;GO:1901564//organonitrogen compound metabolic process;GO:0009116//nucleoside metabolic process;GO:0009208//pyrimidine ribonucleoside triphosphate metabolic process;GO:0019693//ribose phosphate metabolic process;GO:0046483//heterocycle metabolic process;GO:1901137//carbohydrate derivative biosynthetic process;GO:1901293//nucleoside phosphate biosynthetic p…	12	0.685036
STM0221	872.143	282.75	1.42033	0	0	uppS	STM0221	Known_gene	1	259356	260114	NC_003197.2	+	759	759	822.59	1106.74	687.1	299.58	330.7	217.97	K00806//undecaprenyl diphosphate synthase [EC:2.5.1.31]+ko00900//Terpenoid backbone biosynthesis+ko01110//Biosynthesis of secondary metabolites	GAS43320.1|9.4e-142|ditrans,polycis-undecaprenyl-diphosphate synthase [Salmonella enterica]	GO:0046165//alcohol biosynthetic process;GO:0044238//primary metabolic process;GO:0006023//aminoglycan biosynthetic process;GO:0009987//cellular process;GO:0071840//cellular component organization or biogenesis;GO:0008152//metabolic process;GO:0030203//glycosaminoglycan metabolic process;GO:0044281//small molecule metabolic process;GO:0008610//lipid biosynthetic process;GO:0044249//cellular biosy…	12	0.998431
STM0222	804.713	297.19	1.0425	0	0	cdsA	STM0222	Known_gene	1	260127	260984	NC_003197.2	+	858	858	1113.02	807.18	493.94	337.24	339.38	214.95	K00981//phosphatidate cytidylyltransferase [EC:2.7.7.41]+ko01100//Metabolic pathways+ko01110//Biosynthesis of secondary metabolites+ko00564//Glycerophospholipid metabolism	EHB43936.1|4.2e-162|phosphatidate cytidylyltransferase [Salmonella enterica subsp. enterica serovar Infantis str. SARB27]	GO:0046486//glycerolipid metabolic process;GO:0055086//nucleobase-containing small molecule metabolic process;GO:0046474//glycerophospholipid biosynthetic process;GO:0006725//cellular aromatic compound metabolic process;GO:0034654//nucleobase-containing compound biosynthetic process;GO:0044281//small molecule metabolic process;GO:0009117//nucleotide metabolic process;GO:1901576//organic substance…	5	0.999987
STM0229	332.75	122.856	1.16969	0	0	lpxB	STM0229	Known_gene	1	267784	268932	NC_003197.2	+	1149	1149	410.94	350.62	236.69	118.76	131.46	118.35	K00748//lipid-A-disaccharide synthase [EC:2.4.1.182]+ko00540//Lipopolysaccharide biosynthesis+ko01100//Metabolic pathways	WP_053299259.1|1.5e-215|lipid-A-disaccharide synthase [Salmonella enterica]		5	0.999385
STM0231	179.736	71.97	1.02299	0	0	dnaE	STM0231	Known_gene	1	269549	273031	NC_003197.2	+	3483	3483	185.71	232.01	121.49	79.6	68.71	67.6	K02337//DNA polymerase III subunit alpha [EC:2.7.7.7]+ko03440//Homologous recombination+ko03430//Mismatch repair+ko03030//DNA replication	WP_079838630.1|0.0e+00|DNA polymerase III subunit alpha [Salmonella enterica]		12	0.99998
STM0255	73.32	28.983	1.34073	7.48481e-83	2.47764e-82	yafB	STM0255	Known_gene	1	295070	295873	NC_003197.2	+	804	804	0	152.47	67.49	22.03	25.56	39.36	K06222//2,5-diketo-D-gluconate reductase B [EC:1.1.1.346]	WP_000154872.1|1.9e-145|2,5-didehydrogluconate reductase DkgB [Salmonella enterica]	GO:0005975//carbohydrate metabolic process;GO:0005996//monosaccharide metabolic process;GO:0009110//vitamin biosynthetic process;GO:0044238//primary metabolic process;GO:0019752//carboxylic acid metabolic process;GO:0044237//cellular metabolic process;GO:0009108//coenzyme biosynthetic process;GO:1901576//organic substance biosynthetic process;GO:0006082//organic acid metabolic process;GO:0051188/…	6	0.982287
STM0260	3892.84	536.953	2.50952	0	0	dniR	STM0260	Known_gene	1	299924	301291	NC_003197.2	-	1368	1368	4755.41	4423.5	2499.6	539.88	628.86	442.12	K08307//membrane-bound lytic murein transglycosylase D [EC:4.2.2.-]	WP_000644706.1|1.4e-257|MULTISPECIES: murein transglycosylase D [Salmonella]	GO:0006807//nitrogen compound metabolic process;GO:1901564//organonitrogen compound metabolic process;GO:0030203//glycosaminoglycan metabolic process;GO:0008152//metabolic process;GO:1901135//carbohydrate derivative metabolic process;GO:0043170//macromolecule metabolic process;GO:0071704//organic substance metabolic process;GO:0000270//peptidoglycan metabolic process;GO:0006022//aminoglycan metab…	5	0.914968
STM0267	1.5	15.45	-2.29402	1.30506e-48	5.66428e-48	STM0267	STM0267	Known_gene	1	305732	306727	NC_003197.2	-	996	996	0	0	4.5	15.69	17.39	13.27	K11895//type VI secretion system protein ImpH+ko02025//Biofilm formation - Pseudomonas aeruginosa	WP_000145244.1|8.7e-196|MULTISPECIES: type VI secretion system baseplate subunit TssG [Salmonella]		10	0.791474
STM0271	30.073	8.09	1.43709	2.51997e-32	1.31152e-31	STM0271	STM0271	Known_gene	1	309925	310827	NC_003197.2	-	903	903	52.76	22.51	14.95	6.44	5.58	12.25		WP_000806681.1|3.5e-175|MULTISPECIES: type VI secretion system-associated protein TagK [Salmonella]		5	0.941984
STM0272	0.553	4.61	-1.97795	2.98134e-33	1.533e-32	STM0272	STM0272	Known_gene	1	311195	313834	NC_003197.2	+	2640	2640	0	0	1.66	4.89	4.35	4.59	K11907//type VI secretion system protein VasG+ko02025//Biofilm formation - Pseudomonas aeruginosa+ko03070//Bacterial secretion system	WP_000449778.1|0.0e+00|MULTISPECIES: type VI secretion system ATPase TssH [Salmonella]	GO:0043170//macromolecule metabolic process;GO:0008152//metabolic process;GO:1901564//organonitrogen compound metabolic process;GO:0006807//nitrogen compound metabolic process;GO:0071704//organic substance metabolic process;GO:0044238//primary metabolic process;GO:0019538//protein metabolic process;GO:0032555//purine ribonucleotide binding;GO:0097367//carbohydrate derivative binding;GO:0000166//n…	10	0.784008
STM0273	0	7.683	-1.35346	2.97463e-08	2.49724e-07	STM0273	STM0273	Known_gene	1	313934	314476	NC_003197.2	+	543	543	0	0	0	9.46	5.91	7.68	K11901//type VI secretion system protein ImpB+ko02025//Biofilm formation - Pseudomonas aeruginosa	WP_000996817.1|5.8e-93|MULTISPECIES: type VI secretion system contractile sheath small subunit [Salmonella]		10	0.996924
STM0274	0.976	8.723	-2.07911	1.12146e-37	5.42822e-37	STM0274	STM0274	Known_gene	1	314500	316008	NC_003197.2	+	1509	1509	0	0	2.93	9.76	8.05	8.36	K11900//type VI secretion system protein ImpC+ko02025//Biofilm formation - Pseudomonas aeruginosa	WP_000013881.1|2.1e-294|MULTISPECIES: type VI secretion system contractile sheath large subunit [Salmonella]		10	0.975987
STM0274A	0	2.733	2.90958	1.41989e-08	1.17696e-07	STM0274A	STM0274A	Known_gene	1	316071	316181	NC_003197.2	+	111	111	0	0	0	3.03	2.32	2.85		KTN70990.1|1.9e-11|invasol SirA [Salmonella enterica]		10	0.972967
STM0275	0	1.546	1.70794	1.38556e-05	0.000128558	STM0275	STM0275	Known_gene	1	316308	316640	NC_003197.2	+	333	333	0	0	0	1.9	1.55	1.19		KYH56531.1|2.6e-59|hypothetical protein AF347_16800 [Salmonella enterica subsp. enterica serovar Typhimurium]		10	0.999507
STM0276	3.2	2.123	1.67722	1.08835e-08	8.97712e-08	STM0276	STM0276	Known_gene	1	316894	317379	NC_003197.2	+	486	486	0	0	9.6	2.3	1.87	2.2	K11903//type VI secretion system secreted protein Hcp+ko02025//Biofilm formation - Pseudomonas aeruginosa+ko03070//Bacterial secretion system	EHD07001.1|5.6e-87|Putative cytoplasmic protein [Salmonella enterica subsp. enterica serovar Urbana str. R8-2977]		9	0.999728
STM0277	0	0.98	1.77207	9.24184e-06	8.52722e-05	STM0277	STM0277	Known_gene	1	317684	318169	NC_003197.2	+	486	486	0	0	0	1	1.15	0.79		WP_001081550.1|1.3e-91|MULTISPECIES: hypothetical protein [Salmonella]		10	0.957752
STM0278	4.14	1.173	2.83919	1.94694e-14	1.36569e-13	STM0278	STM0278	Known_gene	1	318154	318537	NC_003197.2	+	384	384	0	0	12.42	1.62	1.49	0.41		WP_000379146.1|8.1e-65|MULTISPECIES: hypothetical protein [Salmonella]		9	0.992767
STM0281	0	7.246	-2.61085	7.44519e-36	3.7069e-35	STM0281	STM0281	Known_gene	1	319772	321115	NC_003197.2	+	1344	1344	0	0	0	6.34	6.47	8.93	K11893//type VI secretion system protein ImpJ+ko02025//Biofilm formation - Pseudomonas aeruginosa	WP_000118732.1|9.5e-262|MULTISPECIES: type VI secretion system baseplate subunit TssK [Salmonella]		1	0.8525
STM0283	1.95	1.31	1.67692	1.09217e-08	9.01159e-08	STM0283	STM0283	Known_gene	1	322421	323194	NC_003197.2	+	774	774	0	0	5.85	0.92	1.48	1.53		WP_000976553.1|9.3e-145|MULTISPECIES: membrane protein [Salmonella]	GO:0044425//membrane part;GO:0016021//integral component of membrane;GO:0016020//membrane;GO:0031224//intrinsic component of membrane;	9	0.999741
STM0287	7.563	6.95	1.22028	3.31321e-10	2.6131e-09	STM0287	STM0287	Known_gene	1	328516	328932	NC_003197.2	+	417	417	0	0	22.69	5.78	7.26	7.81		WP_001596567.1|1.5e-72|MULTISPECIES: DUF2195 family protein [Salmonella]		9	0.999985
STM0290	47.64	16.576	1.17405	1.09817e-20	6.80476e-20	STM0290	STM0290	Known_gene	1	332087	332533	NC_003197.2	+	447	447	111.37	0	31.55	14.01	17.8	17.92		WP_000375832.1|3.0e-79|MULTISPECIES: DUF1795 domain-containing protein [Salmonella]		3	0.999996
STM0295	0	0.363	3.90958	2.74559e-10	2.16183e-09	STM0295	STM0295	Known_gene	1	340045	340353	NC_003197.2	+	309	309	0	0	0	0.41	0.42	0.26		WP_010988969.1|7.7e-50|MULTISPECIES: hypothetical protein [Salmonella]		10	0.991453
STM0296	0	2.616	1.47662	5.96311e-05	0.000569001	STM0296	STM0296	Known_gene	1	340455	340703	NC_003197.2	-	249	249	0	0	0	1.33	3.52	3	K19048//toxic protein SymE	WP_001738030.1|9.0e-41|MULTISPECIES: type I toxin-antitoxin system SymE family toxin [Salmonella]	GO:0071704//organic substance metabolic process;GO:0044237//cellular metabolic process;GO:0016070//RNA metabolic process;GO:1901360//organic cyclic compound metabolic process;GO:0009987//cellular process;GO:0044238//primary metabolic process;GO:0034641//cellular nitrogen compound metabolic process;GO:0006807//nitrogen compound metabolic process;GO:0006139//nucleobase-containing compound metabolic…	4	0.513175
STM0302	28.21	14.226	1.28197	2.20341e-23	1.30246e-22	safD	STM0302	Known_gene	1	346099	346569	NC_003197.2	+	471	471	0	44.89	39.74	16.09	15.36	11.23		WP_000266939.1|9.5e-84|MULTISPECIES: pilin structural protein SafD [Salmonella]		11	0.98711
STM0306	116.943	42.633	1.08074	5.18259e-66	1.94091e-65	STM0306	STM0306	Known_gene	1	349894	350613	NC_003197.2	-	720	720	167.22	114.14	69.47	52.2	25.5	50.2		WP_000787603.1|1.4e-134|adhesin/invasin protein PagN [Salmonella enterica]	GO:0009405//pathogenesis;GO:0044419//interspecies interaction between organisms;GO:0051704//multi-organism process;GO:0030312//external encapsulating structure;GO:0030313//cell envelope;GO:0019867//outer membrane;GO:0044425//membrane part;GO:0031975//envelope;GO:0016020//membrane;GO:0071944//cell periphery;GO:0005623//cell;GO:0044462//external encapsulating structure part;GO:0031224//intrinsic co…	5	0.997831
STM0319	213.443	562.843	-1.1641	9.14048e-243	1.64699e-242	crl	STM0319	Known_gene	1	364529	364930	NC_003197.2	+	402	402	250.16	106.72	283.45	662.06	427.2	599.27	K11926//sigma factor-binding protein Crl	WP_000174696.1|4.9e-73|MULTISPECIES: sigma factor-binding protein Crl [Salmonella]	GO:0009893//positive regulation of metabolic process;GO:2000112//regulation of cellular macromolecule biosynthetic process;GO:0009891//positive regulation of biosynthetic process;GO:0045893//positive regulation of transcription, DNA-templated;GO:0051171//regulation of nitrogen compound metabolic process;GO:0031328//positive regulation of cellular biosynthetic process;GO:0065007//biological regula…	10	0.942618
STM0324	0	23.08	-1.48054	1.00218e-09	8.02937e-09	STM0324	STM0324	Known_gene	1	369159	369380	NC_003197.2	+	222	222	0	0	0	16.86	27.95	24.43	K07497//putative transposase	WP_116062089.1|7.7e-36|IS3 family transposase [Salmonella enterica]		4	0.443882
STM0325	5.646	29.46	-1.31451	7.11227e-35	3.58946e-34	STM0325	STM0325	Known_gene	1	369198	369998	NC_003197.2	-	801	801	0	0	16.94	26.21	37.84	24.33	K07497//putative transposase	AIE04260.1|1.0e-154|Mobile element protein [Salmonella enterica subsp. enterica serovar Typhimurium]	GO:0032196//transposition;GO:1901360//organic cyclic compound metabolic process;GO:0090304//nucleic acid metabolic process;GO:0006259//DNA metabolic process;GO:0044237//cellular metabolic process;GO:0008152//metabolic process;GO:0006139//nucleobase-containing compound metabolic process;GO:0006725//cellular aromatic compound metabolic process;GO:0006807//nitrogen compound metabolic process;GO:0046…	4	0.980828
STM0327	255.976	1464.54	-2.00436	0	0	STM0327	STM0327	Known_gene	1	370740	371063	NC_003197.2	+	324	324	159.02	203.51	405.4	935.6	502.88	2955.15		WP_001539227.1|3.5e-53|MULTISPECIES: DUF1889 family protein [Salmonella]		1	0.999601
STM0334	0	20.18	-1.6341	8.33061e-12	6.24425e-11	STM0334	STM0334	Known_gene	1	377574	377846	NC_003197.2	-	273	273	0	0	0	18.35	19.82	22.37		WP_001675688.1|2.3e-45|MULTISPECIES: hypothetical protein [Salmonella]		10	0.556687
STM0339	1.983	1.376	1.6168	2.28502e-08	1.9096e-07	stbB	STM0339	Known_gene	1	383581	384342	NC_003197.2	-	762	762	0	0	5.95	1.32	1.35	1.46		WP_000781488.1|2.1e-141|MULTISPECIES: fimbrial chaperone [Salmonella]	GO:0071840//cellular component organization or biogenesis;GO:0071555//cell wall organization;GO:0045229//external encapsulating structure organization;GO:0043711//pilus organization;GO:0006457//protein folding;GO:0030030//cell projection organization;GO:0009987//cellular process;GO:0071554//cell wall organization or biogenesis;GO:0061077//chaperone-mediated protein folding;GO:0016043//cellular co…	9	0.999822
STM0340	2.873	0.696	3.06158	2.35962e-15	1.62117e-14	stbA	STM0340	Known_gene	1	384404	384940	NC_003197.2	-	537	537	0	0	8.62	1.58	0.23	0.28	K07345//major type 1 subunit fimbrin (pilin)+ko05133//Pertussis	WP_000062035.1|2.2e-92|MULTISPECIES: type 1 fimbrial protein [Salmonella]	GO:0043709//cell adhesion involved in single-species biofilm formation;GO:0016043//cellular component organization;GO:0090605//submerged biofilm formation;GO:0030030//cell projection organization;GO:0042710//biofilm formation;GO:0022610//biological adhesion;GO:0031589//cell-substrate adhesion;GO:0009987//cellular process;GO:0043711//pilus organization;GO:0007155//cell adhesion;GO:0051704//multi-o…	9	0.990145
STM0341	14.41	3.723	1.75038	2.33049e-22	1.39784e-21	STM0341	STM0341	Known_gene	1	385574	386338	NC_003197.2	+	765	765	31.38	0	11.85	3.87	3.71	3.59		WP_000968561.1|1.1e-140|MULTISPECIES: membrane protein [Salmonella]	GO:0051252//regulation of RNA metabolic process;GO:0019219//regulation of nucleobase-containing compound metabolic process;GO:0080090//regulation of primary metabolic process;GO:2001141//regulation of RNA biosynthetic process;GO:0006355//regulation of transcription, DNA-templated;GO:1903506//regulation of nucleic acid-templated transcription;GO:0050789//regulation of biological process;GO:0010468…	3	0.999927
STM0342	63.293	2.546	3.729	7.90062e-48	3.45268e-47	STM0342	STM0342	Known_gene	1	386311	386610	NC_003197.2	+	300	300	173.5	0	16.38	1.28	5.02	1.34		WP_010988972.1|2.7e-47|membrane protein [Salmonella enterica]	GO:0016021//integral component of membrane;GO:0031224//intrinsic component of membrane;GO:0016020//membrane;GO:0044425//membrane part;	3	0.999525
STM0345	14.366	17.776	-1.44445	3.85331e-16	2.60446e-15	STM0345	STM0345	Known_gene	1	389500	389988	NC_003197.2	+	489	489	0	43.1	0	17.94	26.32	9.07		WP_000545416.1|1.4e-85|membrane protein [Salmonella enterica]	GO:0044425//membrane part;GO:0016020//membrane;GO:0016021//integral component of membrane;GO:0031224//intrinsic component of membrane;	6	0.954562
STM0346	0	0.84	1.83919	6.06738e-06	5.5603e-05	STM0346	STM0346	Known_gene	1	390389	390913	NC_003197.2	+	525	525	0	0	0	0.58	1.65	0.29		WP_000830237.1|9.2e-96|MULTISPECIES: outer membrane protein [Salmonella]	GO:0031975//envelope;GO:0071944//cell periphery;GO:0019867//outer membrane;GO:0009279//cell outer membrane;GO:0016020//membrane;GO:0044464//cell part;GO:0030313//cell envelope;GO:0005623//cell;GO:0030312//external encapsulating structure;GO:0044462//external encapsulating structure part;	8	0.858492
STM0347	2.376	1.353	1.87395	9.71538e-10	7.77861e-09	STM0347	STM0347	Known_gene	1	391057	391698	NC_003197.2	+	642	642	0	0	7.13	1.58	1.43	1.05		WP_000610820.1|4.6e-121|MULTISPECIES: helix-turn-helix transcriptional regulator [Salmonella]	GO:0010468//regulation of gene expression;GO:0050789//regulation of biological process;GO:2000112//regulation of cellular macromolecule biosynthetic process;GO:0065007//biological regulation;GO:0051171//regulation of nitrogen compound metabolic process;GO:0031326//regulation of cellular biosynthetic process;GO:1903506//regulation of nucleic acid-templated transcription;GO:0010556//regulation of m…	9	0.999207
STM0348	0	1.456	2.42415	1.8322e-07	1.58198e-06	STM0348	STM0348	Known_gene	1	391709	391933	NC_003197.2	+	225	225	0	0	0	1.79	1.83	0.75		CQB62234.1|1.2e-31|inner membrane protein [Salmonella enterica subsp. enterica serovar Bovismorbificans]		10	0.987626
STM0354	13.433	59.736	-1.08024	2.19115e-29	1.17968e-28	STM0354	STM0354	Known_gene	1	400861	401325	NC_003197.2	+	465	465	0	0	40.3	61.69	64.85	52.67	K19592//MerR family transcriptional regulator, gold-responsive activator of gol and ges genes	AIE04288.1|2.6e-81|Putative transcriptional regulator [Salmonella enterica subsp. enterica serovar Typhimurium]	GO:0006355//regulation of transcription, DNA-templated;GO:0080090//regulation of primary metabolic process;GO:0050794//regulation of cellular process;GO:0010468//regulation of gene expression;GO:0019219//regulation of nucleobase-containing compound metabolic process;GO:2000112//regulation of cellular macromolecule biosynthetic process;GO:0009893//positive regulation of metabolic process;GO:003132…	4	0.995964
STM0363	166.876	62.39	1.05539	1.10853e-130	2.90123e-130	STM0363	STM0363	Known_gene	1	411514	412518	NC_003197.2	+	1005	1005	212.42	181.24	106.97	65.18	78.53	43.46		KOX83787.1|1.3e-191|helix-turn-helix protein domain [Salmonella enterica subsp. enterica serovar Enteritidis]	GO:1901363//heterocyclic compound binding;GO:0003677//DNA binding;GO:0003700//DNA-binding transcription factor activity;GO:0140110//transcription regulator activity;GO:0003676//nucleic acid binding;GO:0043565//sequence-specific DNA binding;GO:0097159//organic cyclic compound binding;GO:0005488//binding;	5	0.998983
STM0366	102.136	921.716	-2.0213	0	0	yahO	STM0366	Known_gene	1	415677	415952	NC_003197.2	+	276	276	0	0	306.41	697.12	524.88	1543.15		WP_000848026.1|4.0e-42|MULTISPECIES: DUF1471 domain-containing protein [Enterobacteriaceae]		1	1
STM0368	13.52	91.496	-1.64386	2.02468e-153	4.83125e-153	prpB	STM0368	Known_gene	1	417978	418865	NC_003197.2	+	888	888	0	0	40.56	128.89	20.81	124.79	K03417//methylisocitrate lyase [EC:4.1.3.30]+ko00640//Propanoate metabolism	WP_000052224.1|1.5e-159|methylisocitrate lyase [Salmonella enterica]	GO:0032787//monocarboxylic acid metabolic process;GO:0044255//cellular lipid metabolic process;GO:0009056//catabolic process;GO:0046459//short-chain fatty acid metabolic process;GO:0042737//drug catabolic process;GO:0006629//lipid metabolic process;GO:0019543//propionate catabolic process;GO:0017144//drug metabolic process;GO:0044242//cellular lipid catabolic process;GO:0009987//cellular process;…	1	0.653904
STM0369	20.076	76.526	-1.84598	1.43113e-206	2.87431e-206	prpC	STM0369	Known_gene	1	418988	420157	NC_003197.2	+	1170	1170	20.17	17.21	22.85	132.33	27.97	69.28	K01659//2-methylcitrate synthase [EC:2.3.3.5]+ko00640//Propanoate metabolism	WP_000132749.1|9.5e-226|MULTISPECIES: 2-methylcitrate synthase [Salmonella]	GO:0006631//fatty acid metabolic process;GO:0044237//cellular metabolic process;GO:0071704//organic substance metabolic process;GO:0044255//cellular lipid metabolic process;GO:0008152//metabolic process;GO:0009987//cellular process;GO:0044281//small molecule metabolic process;GO:0045333//cellular respiration;GO:0015980//energy derivation by oxidation of organic compounds;GO:0032787//monocarboxyli…	10	0.977101
STM0370	16.076	61.796	-1.87702	9.08533e-216	1.78274e-215	prpD	STM0370	Known_gene	1	420197	421648	NC_003197.2	+	1452	1452	16.15	13.78	18.3	110.82	30.69	43.88	K01720//2-methylcitrate dehydratase [EC:4.2.1.79]+ko00640//Propanoate metabolism	WP_000107071.1|3.7e-280|MULTISPECIES: bifunctional 2-methylcitrate dehydratase/aconitate hydratase [Salmonella]	GO:0046459//short-chain fatty acid metabolic process;GO:0009987//cellular process;GO:0016999//antibiotic metabolic process;GO:0055114//oxidation-reduction process;GO:0019752//carboxylic acid metabolic process;GO:0006091//generation of precursor metabolites and energy;GO:0009060//aerobic respiration;GO:0006099//tricarboxylic acid cycle;GO:0016042//lipid catabolic process;GO:1901575//organic substa…	10	0.992194
STM0371	18.92	45.653	-1.11722	6.17348e-97	1.89255e-96	prpE	STM0371	Known_gene	1	421689	423575	NC_003197.2	+	1887	1887	12.35	21.08	23.33	74.96	25.87	36.13	K01908//propionyl-CoA synthetase [EC:6.2.1.17]+ko00640//Propanoate metabolism+ko01100//Metabolic pathways	WP_000010229.1|0.0e+00|MULTISPECIES: propionate--CoA ligase [Salmonella]	GO:0016999//antibiotic metabolic process;GO:0042737//drug catabolic process;GO:0044238//primary metabolic process;GO:1901575//organic substance catabolic process;GO:0016054//organic acid catabolic process;GO:0009056//catabolic process;GO:0008152//metabolic process;GO:0006629//lipid metabolic process;GO:0071704//organic substance metabolic process;GO:0017144//drug metabolic process;GO:0046395//car…	10	0.987647
STM0374	0	5.326	-1.01642	2.74914e-05	0.000258438	yaiV	STM0374	Known_gene	1	428188	428811	NC_003197.2	+	624	624	0	0	0	4.7	4.9	6.38		ACN44567.1|8.4e-112|yaiV [Salmonella enterica subsp. enterica serovar Paratyphi C str. RKS4594]	GO:0050896//response to stimulus;GO:0006979//response to oxidative stress;GO:0006950//response to stress;GO:1901363//heterocyclic compound binding;GO:0003676//nucleic acid binding;GO:0003677//DNA binding;GO:0097159//organic cyclic compound binding;GO:0005488//binding;	1	0.732977
STM0376	133.926	49.043	1.46479	8.61996e-278	1.42201e-277	sbmA	STM0376	Known_gene	1	430360	431580	NC_003197.2	+	1221	1221	173.68	82.33	145.77	50.63	67.71	28.79	K17938//peptide/bleomycin uptake transporter	EHC95821.1|1.2e-236|SbmA protein [Salmonella enterica subsp. enterica serovar Uganda str. R8-3404]	GO:0006810//transport;GO:0015833//peptide transport;GO:0051179//localization;GO:0051234//establishment of localization;GO:0071705//nitrogen compound transport;GO:0071702//organic substance transport;GO:0042886//amide transport;GO:0044425//membrane part;GO:0016020//membrane;GO:0031224//intrinsic component of membrane;GO:0016021//integral component of membrane;GO:0017076//purine nucleotide binding;…	5	0.650712
STM0383	332.666	1187.29	-1.77704	0	0	yaiB	STM0383	Known_gene	1	437100	437366	NC_003197.2	+	267	267	595.02	84.61	318.37	641.19	298.27	2622.41		WP_000245158.1|3.1e-39|MULTISPECIES: anti-adapter protein IraP [Salmonella]	GO:0009267//cellular response to starvation;GO:0009987//cellular process;GO:0007154//cell communication;GO:0050896//response to stimulus;GO:0031667//response to nutrient levels;GO:0071496//cellular response to external stimulus;GO:0051716//cellular response to stimulus;GO:0033554//cellular response to stress;GO:0031669//cellular response to nutrient levels;GO:0031668//cellular response to extrace…	1	0.972824
STM0389	669.646	2641.13	-1.2324	0	0	yaiA	STM0389	Known_gene	1	441418	441609	NC_003197.2	+	192	192	147	501.68	1360.26	1213.25	1923.9	4786.25		WP_001143163.1|9.4e-30|MULTISPECIES: hypothetical protein [Salmonella]		1	0.998218
STM0399	495.173	130.826	1.5788	0	0	brnQ	STM0399	Known_gene	1	453259	454578	NC_003197.2	+	1320	1320	605.53	547.03	332.96	131	186.02	75.46	K03311//branched-chain amino acid:cation transporter, LIVCS family	WP_080178801.1|3.0e-244|branched-chain amino acid transporter carrier protein BrnQ [Salmonella enterica]		5	0.980542
STM0400	255.713	41.693	2.17364	0	0	proY	STM0400	Known_gene	1	454653	456023	NC_003197.2	+	1371	1371	274.06	350.75	142.33	38.18	58.8	28.1	K11736//proline-specific permease ProY	WP_122132935.1|3.1e-260|proline-specific permease ProY [Salmonella enterica]		12	0.999929
STM0401	79.44	20.07	1.31264	4.78923e-132	1.24693e-131	malZ	STM0401	Known_gene	1	456185	458002	NC_003197.2	+	1818	1818	141.14	65.68	31.5	22.72	26.45	11.04	K01187//alpha-glucosidase [EC:3.2.1.20]+ko01100//Metabolic pathways+ko00052//Galactose metabolism+ko00500//Starch and sucrose metabolism	WP_000930727.1|0.0e+00|MULTISPECIES: maltodextrin glucosidase [Salmonella]	GO:0005975//carbohydrate metabolic process;GO:0071704//organic substance metabolic process;GO:0008152//metabolic process;GO:0044238//primary metabolic process;GO:0005737//cytoplasm;GO:0005623//cell;GO:0044424//intracellular part;GO:0044464//cell part;GO:0005622//intracellular;GO:0032450//maltose alpha-glucosidase activity;GO:0090599//alpha-glucosidase activity;GO:0004558//alpha-1,4-glucosidase ac…	5	0.992582
STM0404	151.596	39.75	1.57544	1.53697e-229	2.89054e-229	queA	STM0404	Known_gene	1	459561	460625	NC_003197.2	+	1065	1065	244.48	113.78	96.53	37.6	43.13	38.52	K07568//S-adenosylmethionine:tRNA ribosyltransferase-isomerase [EC:2.4.99.17]	WP_001266530.1|3.7e-200|MULTISPECIES: tRNA preQ1(34) S-adenosylmethionine ribosyltransferase-isomerase QueA [Salmonella]	GO:1901657//glycosyl compound metabolic process;GO:0046116//queuosine metabolic process;GO:0019438//aromatic compound biosynthetic process;GO:0044249//cellular biosynthetic process;GO:0002097//tRNA wobble base modification;GO:0042455//ribonucleoside biosynthetic process;GO:0090304//nucleic acid metabolic process;GO:1901576//organic substance biosynthetic process;GO:0034654//nucleobase-containing …	5	0.993833
STM0407	495.246	210.88	1.01275	0	0	secD	STM0407	Known_gene	1	462332	464179	NC_003197.2	+	1848	1848	605.69	484.48	395.57	248.4	249.66	134.58	K03072//preprotein translocase subunit SecD+ko03070//Bacterial secretion system+ko03060//Protein export	WP_000934806.1|0.0e+00|protein translocase subunit SecD [Salmonella enterica]	GO:0070727//cellular macromolecule localization;GO:0033036//macromolecule localization;GO:0015833//peptide transport;GO:0071705//nitrogen compound transport;GO:0015031//protein transport;GO:0006886//intracellular protein transport;GO:0071702//organic substance transport;GO:0034613//cellular protein localization;GO:0051179//localization;GO:0006810//transport;GO:0042886//amide transport;GO:0051649/…	5	0.997726
STM0416	159.39	75.223	1.00741	2.48475e-152	5.97635e-152	ribD	STM0416	Known_gene	1	469845	470948	NC_003197.2	+	1104	1104	149.89	182.7	145.58	80.95	70.82	73.9	K11752//diaminohydroxyphosphoribosylaminopyrimidine deaminase / 5-amino-6-(5-phosphoribosylamino)uracil reductase [EC:3.5.4.26 1.1.1.193]+ko02024//Quorum sensing+ko00740//Riboflavin metabolism+ko01100//Metabolic pathways+ko01110//Biosynthesis of secondary metabolites	WP_001150216.1|9.0e-210|MULTISPECIES: bifunctional diaminohydroxyphosphoribosylaminopyrimidine deaminase/5-amino-6-(5-phosphoribosylamino)uracil reductase RibD [Salmonella]	GO:0042726//flavin-containing compound metabolic process;GO:0044237//cellular metabolic process;GO:1901566//organonitrogen compound biosynthetic process;GO:0071704//organic substance metabolic process;GO:0034641//cellular nitrogen compound metabolic process;GO:0042364//water-soluble vitamin biosynthetic process;GO:1901564//organonitrogen compound metabolic process;GO:0006766//vitamin metabolic pr…	12	0.971491
STM0418	569.546	201.846	1.02205	3.79118e-150	9.1804e-150	nusB	STM0418	Known_gene	1	471528	471947	NC_003197.2	+	420	420	715.26	711.97	281.41	188.72	185.12	231.7	K03625//N utilization substance protein B	KMM49066.1|1.2e-69|transcription antiterminator NusB [Salmonella enterica subsp. enterica serovar Typhimurium]	GO:0016070//RNA metabolic process;GO:0051128//regulation of cellular component organization;GO:0060255//regulation of macromolecule metabolic process;GO:1901576//organic substance biosynthetic process;GO:0046483//heterocycle metabolic process;GO:0006351//transcription, DNA-templated;GO:0044249//cellular biosynthetic process;GO:0010468//regulation of gene expression;GO:0019438//aromatic compound b…	12	0.668964
STM0420	33.12	59.86	-1.26535	8.4254e-42	3.89955e-41	pgpA	STM0420	Known_gene	1	472981	473496	NC_003197.2	+	516	516	0	81.35	18.01	58.54	81.35	39.69	K01095//phosphatidylglycerophosphatase A [EC:3.1.3.27]+ko01100//Metabolic pathways+ko00564//Glycerophospholipid metabolism	CBY94487.1|6.1e-100|phosphatidylglycerophosphatase A [Salmonella enterica subsp. enterica serovar Weltevreden str. 2007-60-3289-1]	GO:0006650//glycerophospholipid metabolic process;GO:0008152//metabolic process;GO:0044238//primary metabolic process;GO:0046471//phosphatidylglycerol metabolic process;GO:1901576//organic substance biosynthetic process;GO:0008610//lipid biosynthetic process;GO:0044237//cellular metabolic process;GO:0046434//organophosphate catabolic process;GO:0016042//lipid catabolic process;GO:0009987//cellula…	7	0.791373
STM0425	474.956	99.076	1.75926	0	0	thiI	STM0425	Known_gene	1	477869	479317	NC_003197.2	+	1449	1449	631.14	552.3	241.43	72.99	154.37	69.87	K03151//tRNA uracil 4-sulfurtransferase [EC:2.8.1.4]+ko04122//Sulfur relay system+ko01100//Metabolic pathways+ko00730//Thiamine metabolism	WP_070130193.1|3.1e-274|tRNA 4-thiouridine(8) synthase ThiI [Salmonella enterica]		5	0.990274
STM0426	181.936	39.61	1.7319	6.42068e-217	1.25464e-216	phnV	STM0426	Known_gene	1	479361	480158	NC_003197.2	-	798	798	270.16	179.28	96.37	28.13	55.3	35.4	K11082//2-aminoethylphosphonate transport system permease protein+ko02010//ABC transporters	WP_000909791.1|4.8e-144|MULTISPECIES: 2-aminoethylphosphonate ABC transport system, membrane component PhnV [Salmonella]	GO:0051179//localization;GO:0055085//transmembrane transport;GO:0006810//transport;GO:0051234//establishment of localization;GO:0044464//cell part;GO:0016020//membrane;GO:0031224//intrinsic component of membrane;GO:0005886//plasma membrane;GO:0005623//cell;GO:0044425//membrane part;GO:0071944//cell periphery;GO:0016021//integral component of membrane;	5	0.999987
STM0427	0	6.683	-1.86125	1.39452e-15	9.52036e-15	phnU	STM0427	Known_gene	1	480161	481021	NC_003197.2	-	861	861	0	0	0	5.13	9	5.92	K11083//2-aminoethylphosphonate transport system permease protein+ko02010//ABC transporters	WP_000052716.1|6.7e-152|MULTISPECIES: 2-aminoethylphosphonate ABC transporter permease subunit [Salmonella]	GO:0055085//transmembrane transport;GO:0006810//transport;GO:0071702//organic substance transport;GO:0051179//localization;GO:0051234//establishment of localization;GO:0071705//nitrogen compound transport;GO:0016021//integral component of membrane;GO:0016020//membrane;GO:0071944//cell periphery;GO:0044464//cell part;GO:0031224//intrinsic component of membrane;GO:0005886//plasma membrane;GO:004442…	10	0.458165
STM0431	6.09	6.456	-1.13918	4.17224e-10	3.30308e-09	phnW	STM0431	Known_gene	1	484209	485312	NC_003197.2	+	1104	1104	0	18.27	0	5.12	5.5	8.75	K03430//2-aminoethylphosphonate-pyruvate transaminase [EC:2.6.1.37]+ko01120//Microbial metabolism in diverse environments+ko00440//Phosphonate and phosphinate metabolism+ko01100//Metabolic pathways	WP_000203955.1|2.0e-209|MULTISPECIES: 2-aminoethylphosphonate--pyruvate transaminase [Salmonella]	GO:0071704//organic substance metabolic process;GO:0019637//organophosphate metabolic process;GO:1901575//organic substance catabolic process;GO:0019700//organic phosphonate catabolic process;GO:0046434//organophosphate catabolic process;GO:0044237//cellular metabolic process;GO:0006793//phosphorus metabolic process;GO:0009987//cellular process;GO:0008152//metabolic process;GO:0009056//catabolic …	6	0.997246
STM0432	17.226	9.05	1.15683	2.91316e-20	1.81938e-19	phnX	STM0432	Known_gene	1	485319	486131	NC_003197.2	+	813	813	29.44	0	22.24	5.88	8.97	12.3	K05306//phosphonoacetaldehyde hydrolase [EC:3.11.1.1]+ko01120//Microbial metabolism in diverse environments+ko00440//Phosphonate and phosphinate metabolism+ko01100//Metabolic pathways	WP_000981902.1|1.8e-151|phosphonoacetaldehyde hydrolase [Salmonella enterica]	GO:0019637//organophosphate metabolic process;GO:0019700//organic phosphonate catabolic process;GO:0008152//metabolic process;GO:0009987//cellular process;GO:1901575//organic substance catabolic process;GO:0019634//organic phosphonate metabolic process;GO:0009056//catabolic process;GO:0071704//organic substance metabolic process;GO:0006793//phosphorus metabolic process;GO:0044237//cellular metabo…	3	0.97788
STM0437	12.496	4.466	1.16973	1.40335e-20	8.71489e-20	STM0437	STM0437	Known_gene	1	490257	491768	NC_003197.2	+	1512	1512	15.49	13.22	8.78	4.81	6	2.59	K07126//uncharacterized protein	WP_000403151.1|3.1e-293|MULTISPECIES: sel1 repeat family protein [Salmonella]	GO:0016812//hydrolase activity, acting on carbon-nitrogen (but not peptide) bonds, in cyclic amides;GO:0016810//hydrolase activity, acting on carbon-nitrogen (but not peptide) bonds;GO:0016787//hydrolase activity;GO:0008800//beta-lactamase activity;GO:0003824//catalytic activity;	5	0.996714
STM0440	235.12	562.05	-1.38933	1.73925e-261	2.97318e-261	cyoD	STM0440	Known_gene	1	494257	494586	NC_003197.2	-	330	330	233.65	265.8	205.91	823.71	419.88	442.56	K02300//cytochrome o ubiquinol oxidase subunit IV+ko01100//Metabolic pathways+ko00190//Oxidative phosphorylation	CNT81733.1|1.1e-54|cytochrome O ubiquinol oxidase C subunit [Salmonella enterica subsp. enterica serovar Bovismorbificans]	GO:0019646//aerobic electron transport chain;GO:0055085//transmembrane transport;GO:0006811//ion transport;GO:0022900//electron transport chain;GO:0008152//metabolic process;GO:0051234//establishment of localization;GO:0006091//generation of precursor metabolites and energy;GO:0009987//cellular process;GO:0009060//aerobic respiration;GO:0044237//cellular metabolic process;GO:0015672//monovalent i…	10	0.998175
STM0441	223.11	647.27	-1.04903	0	0	cyoC	STM0441	Known_gene	1	494586	495200	NC_003197.2	-	615	615	79.03	202.28	388.02	860.07	524.2	557.54	K02299//cytochrome o ubiquinol oxidase subunit III+ko01100//Metabolic pathways+ko00190//Oxidative phosphorylation	WP_000179833.1|2.3e-114|MULTISPECIES: cytochrome o ubiquinol oxidase subunit III [Salmonella]	GO:0006810//transport;GO:0098660//inorganic ion transmembrane transport;GO:0015980//energy derivation by oxidation of organic compounds;GO:0015988//energy coupled proton transmembrane transport, against electrochemical gradient;GO:0022900//electron transport chain;GO:0008152//metabolic process;GO:0006091//generation of precursor metabolites and energy;GO:0045333//cellular respiration;GO:0098655//…	10	0.998657
STM0446	379.766	1950.85	-1.33536	0	0	bolA	STM0446	Known_gene	1	501002	501319	NC_003197.2	+	318	318	81.2	0	1058.1	1669.39	1710.64	2472.51	K05527//BolA family transcriptional regulator, general stress-responsive regulator	EHB40622.1|1.7e-52|BolA-like protein [Salmonella enterica subsp. enterica serovar Infantis str. SARB27]	GO:0051301//cell division;GO:0009987//cellular process;	4	0.760989
STM0447	1398.97	564.873	1.08979	0	0	tig	STM0447	Known_gene	1	501666	502964	NC_003197.2	+	1299	1299	1738.16	1374.86	1083.89	531.44	679.18	484	K03545//trigger factor	WP_001198406.1|5.4e-238|MULTISPECIES: trigger factor [Salmonella]	GO:0033036//macromolecule localization;GO:0007049//cell cycle;GO:0071705//nitrogen compound transport;GO:0051234//establishment of localization;GO:0015833//peptide transport;GO:0006457//protein folding;GO:0008104//protein localization;GO:0051179//localization;GO:0006458//'de novo' protein folding;GO:0043335//protein unfolding;GO:0006810//transport;GO:0045184//establishment of protein localization…	5	0.999834
STM0462	46.68	6.406	1.66165	8.45324e-15	5.8744e-14	glnK	STM0462	Known_gene	1	520527	520865	NC_003197.2	+	339	339	75.57	64.47	0	5.59	6.85	6.78	K04752//nitrogen regulatory protein P-II 2	WP_000780341.1|8.2e-53|MULTISPECIES: P-II family nitrogen regulator [Salmonella]	GO:0065007//biological regulation;GO:0050789//regulation of biological process;GO:0006808//regulation of nitrogen utilization;GO:0030234//enzyme regulator activity;GO:0098772//molecular function regulator;	5	0.792796
STM0463	109.856	19.586	1.93896	1.83052e-237	3.36303e-237	amtB	STM0463	Known_gene	1	520897	522183	NC_003197.2	+	1287	1287	109.68	171.56	48.33	19.92	21.3	17.54	K03320//ammonium transporter, Amt family	AFD57495.1|1.6e-242|putative ammonium transporter [Salmonella enterica subsp. enterica serovar Typhimurium str. 798]	GO:0031224//intrinsic component of membrane;GO:0044425//membrane part;GO:0016020//membrane;GO:0016021//integral component of membrane;GO:0008519//ammonium transmembrane transporter activity;GO:0022857//transmembrane transporter activity;GO:0005215//transporter activity;GO:0015075//ion transmembrane transporter activity;GO:0008324//cation transmembrane transporter activity;	12	0.999982
STM0465	1417.65	5886.49	-1.19896	0	0	ybaY	STM0465	Known_gene	1	523358	523927	NC_003197.2	+	570	570	342.77	511.79	3398.38	4535.04	6118.25	7006.17	K09914//putative lipoprotein	WP_000779803.1|1.4e-97|MULTISPECIES: hypothetical protein [Salmonella]		4	0.992761
STM0469	59.576	306.433	-2.08002	3.96218e-178	8.5392e-178	rpmE2	STM0469	Known_gene	1	526355	526615	NC_003197.2	+	261	261	101.82	0	76.91	125.04	217.57	576.69	K02909//large subunit ribosomal protein L31+ko03010//Ribosome	WP_000801415.1|6.5e-42|MULTISPECIES: type B 50S ribosomal protein L31 [Salmonella]	GO:0034641//cellular nitrogen compound metabolic process;GO:0019538//protein metabolic process;GO:0043170//macromolecule metabolic process;GO:0008152//metabolic process;GO:0044237//cellular metabolic process;GO:0006807//nitrogen compound metabolic process;GO:0006518//peptide metabolic process;GO:0043043//peptide biosynthetic process;GO:1901566//organonitrogen compound biosynthetic process;GO:0009…	1	0.994868
STM0474	452.9	947.846	-1.11636	0	0	ybaJ	STM0474	Known_gene	1	528380	528754	NC_003197.2	-	375	375	675.29	288.08	395.33	581.32	611.52	1650.7	K19162//hha toxicity modulator TomB	PVJ86493.1|1.4e-66|Hha toxicity modulator TomB [Salmonella enterica subsp. enterica serovar Senftenberg]		1	0.934756
STM0480	10.943	51.18	-1.15651	2.1739e-10	1.70331e-09	ybaM	STM0480	Known_gene	1	538938	539105	NC_003197.2	-	168	168	0	0	32.83	51.44	59.06	43.04		WP_000051161.1|1.5e-20|MULTISPECIES: DUF2496 domain-containing protein [Salmonella]		4	0.990556
STM0481	41.45	87.426	-1.18283	1.56136e-52	6.4839e-52	priC	STM0481	Known_gene	1	539119	539634	NC_003197.2	-	516	516	47.67	40.67	36.01	80.17	83.99	98.12	K04067//primosomal replication protein N''+ko03440//Homologous recombination	AFD57512.1|6.3e-89|primosomal replication protein N [Salmonella enterica subsp. enterica serovar Typhimurium str. 798]		1	0.812225
STM0483	335.33	94.623	1.37471	4.09065e-197	8.42696e-197	apt	STM0483	Known_gene	1	540245	540796	NC_003197.2	+	552	552	443.43	378.33	184.23	107.05	99.55	77.27	K00759//adenine phosphoribosyltransferase [EC:2.4.2.7]+ko00230//Purine metabolism+ko01100//Metabolic pathways	AIE04426.1|1.1e-96|Adenine phosphoribosyltransferase [Salmonella enterica subsp. enterica serovar Typhimurium]	GO:0009163//nucleoside biosynthetic process;GO:0009152//purine ribonucleotide biosynthetic process;GO:0072521//purine-containing compound metabolic process;GO:0043101//purine-containing compound salvage;GO:0046128//purine ribonucleoside metabolic process;GO:0019693//ribose phosphate metabolic process;GO:0009119//ribonucleoside metabolic process;GO:1901564//organonitrogen compound metabolic proces…	5	0.997812
STM0487	63.663	219.253	-1.22382	0	0	htpG	STM0487	Known_gene	1	543905	545803	NC_003197.2	+	1899	1899	12.27	62.83	115.89	225.29	194.76	237.71	K04079//molecular chaperone HtpG+ko04626//Plant-pathogen interaction+ko04621//NOD-like receptor signaling pathway	WP_001196740.1|0.0e+00|molecular chaperone HtpG [Salmonella enterica]	GO:0006950//response to stress;GO:0009628//response to abiotic stimulus;GO:0051716//cellular response to stimulus;GO:0006457//protein folding;GO:0033554//cellular response to stress;GO:0009987//cellular process;GO:0009408//response to heat;GO:0006974//cellular response to DNA damage stimulus;GO:0050896//response to stimulus;GO:0009266//response to temperature stimulus;GO:0005737//cytoplasm;GO:000…	4	0.673866
STM0497	0	13.17	-2.76567	5.66994e-42	2.61653e-41	STM0497	STM0497	Known_gene	1	556967	557794	NC_003197.2	-	828	828	0	0	0	6.62	19.48	13.41		AKD07184.1|2.4e-151|Secreted protein [Salmonella enterica subsp. enterica serovar Typhimurium str. CDC 2011K-0870]		4	0.582669
STM0512	97.43	36.753	1.2403	1.01802e-73	3.60781e-73	sfbC	STM0512	Known_gene	1	572991	573650	NC_003197.2	+	660	660	146.65	62.56	83.08	45.02	35.62	29.62	K02072//D-methionine transport system permease protein+ko02010//ABC transporters	WP_000342247.1|4.7e-113|MULTISPECIES: ABC transporter permease [Salmonella]	GO:0006812//cation transport;GO:0006810//transport;GO:0046942//carboxylic acid transport;GO:0042940//D-amino acid transport;GO:0051179//localization;GO:0071705//nitrogen compound transport;GO:0055085//transmembrane transport;GO:0072348//sulfur compound transport;GO:0006865//amino acid transport;GO:0051234//establishment of localization;GO:0015821//methionine transport;GO:0048473//D-methionine tra…	5	0.660918
STM0521	0	0.696	3.36559	1.86014e-09	1.49893e-08	ybbV	STM0521	Known_gene	1	582408	582662	NC_003197.2	+	255	255	0	0	0	0.33	0.79	0.97	K10975//allantoin permease	WP_010988975.1|2.3e-44|hypothetical protein [Salmonella enterica]		1	0.877627
STM0523	0	5.783	-2.31153	4.37483e-26	2.48138e-25	allB	STM0523	Known_gene	1	583961	585322	NC_003197.2	+	1362	1362	0	0	0	5.4	5.12	6.83	K01466//allantoinase [EC:3.5.2.5]+ko01120//Microbial metabolism in diverse environments+ko00230//Purine metabolism+ko01100//Metabolic pathways	EHB40701.1|3.8e-266|allantoinase [Salmonella enterica subsp. enterica serovar Infantis str. SARB27]	GO:0044238//primary metabolic process;GO:0055086//nucleobase-containing small molecule metabolic process;GO:0019439//aromatic compound catabolic process;GO:1901565//organonitrogen compound catabolic process;GO:0006807//nitrogen compound metabolic process;GO:0043603//cellular amide metabolic process;GO:0046700//heterocycle catabolic process;GO:0006144//purine nucleobase metabolic process;GO:004611…	1	0.623587
STM0526	3.84	53.17	-2.69849	4.91401e-149	1.19528e-148	ylbA	STM0526	Known_gene	1	587930	588715	NC_003197.2	-	786	786	0	0	11.52	58.21	42.68	58.62	K14977//(S)-ureidoglycine aminohydrolase [EC:3.5.3.26]+ko01120//Microbial metabolism in diverse environments+ko00230//Purine metabolism	WP_000540981.1|4.0e-151|MULTISPECIES: (S)-ureidoglycine aminohydrolase [Salmonella]	GO:0003824//catalytic activity;GO:0016813//hydrolase activity, acting on carbon-nitrogen (but not peptide) bonds, in linear amidines;GO:0016787//hydrolase activity;GO:0016810//hydrolase activity, acting on carbon-nitrogen (but not peptide) bonds;	10	0.897236
STM0540	0	16.41	-2.46198	1.11627e-30	5.93702e-30	ybcI	STM0540	Known_gene	1	601818	602363	NC_003197.2	-	546	546	0	0	0	13.28	21.23	14.72	K07038//inner membrane protein	WP_001143507.1|4.0e-102|MULTISPECIES: metal-dependent hydrolase [Salmonella]	GO:0016020//membrane;GO:0044425//membrane part;GO:0031224//intrinsic component of membrane;GO:0016021//integral component of membrane;GO:0016787//hydrolase activity;GO:0003824//catalytic activity;	10	0.553041
STM0544	5.783	50.856	-2.09605	2.54393e-74	8.96716e-74	fimI	STM0544	Known_gene	1	604751	605284	NC_003197.2	+	534	534	0	0	17.35	63.56	60.71	28.3	K07351//fimbrial protein	WP_000619606.1|2.1e-95|MULTISPECIES: type 1 fimbrial protein subunit FimI [Salmonella]	GO:0043711//pilus organization;GO:0044010//single-species biofilm formation;GO:0031589//cell-substrate adhesion;GO:0042710//biofilm formation;GO:0044764//multi-organism cellular process;GO:0071840//cellular component organization or biogenesis;GO:0043708//cell adhesion involved in biofilm formation;GO:0009987//cellular process;GO:0043709//cell adhesion involved in single-species biofilm formation…	10	0.985031
STM0549	7.236	39.853	-1.34844	5.81276e-37	2.84199e-36	fimZ	STM0549	Known_gene	1	610259	610891	NC_003197.2	-	633	633	0	0	21.71	41.67	25.94	51.95	K07688//two-component system, NarL family, response regulator, fimbrial Z protein, FimZ+ko02020//Two-component system	ADX16299.1|7.2e-111|transcriptional regulator FimZ [Salmonella enterica subsp. enterica serovar Typhimurium str. ST4/74]	GO:0000160//phosphorelay signal transduction system;GO:0051252//regulation of RNA metabolic process;GO:0010556//regulation of macromolecule biosynthetic process;GO:0023052//signaling;GO:0007165//signal transduction;GO:1903506//regulation of nucleic acid-templated transcription;GO:0019219//regulation of nucleobase-containing compound metabolic process;GO:0010468//regulation of gene expression;GO:0…	1	0.846236
STM0551	0	1.63	1.70794	1.38556e-05	0.000128558	STM0551	STM0551	Known_gene	1	612236	612547	NC_003197.2	-	312	312	0	0	0	2.66	1.46	0.77		WP_000226489.1|7.8e-50|MULTISPECIES: diguanylate cyclase [Salmonella]		10	0.999602
STM0554	52.066	20.08	1.03183	2.35877e-08	1.97316e-07	STM0554	STM0554	Known_gene	1	613596	613784	NC_003197.2	-	189	189	0	127.89	28.31	15.52	17.35	27.37		EIC38972.1|2.3e-28|integrase [Salmonella enterica subsp. enterica serovar Heidelberg str. 41573]		6	0.999963
STM0557	17.666	3.44	1.41901	6.80121e-27	3.80585e-26	STM0557	STM0557	Known_gene	1	614807	616459	NC_003197.2	-	1653	1653	14.14	36.19	2.67	3.66	4.56	2.1		WP_107334104.1|0.0e+00|glycosyltransferase [Salmonella enterica]	GO:0031224//intrinsic component of membrane;GO:0044425//membrane part;GO:0016020//membrane;GO:0016021//integral component of membrane;	12	0.937044
STM0561	9.806	63.43	-1.60297	5.87271e-38	2.83459e-37	STM0561	STM0561	Known_gene	1	618593	618922	NC_003197.2	-	330	330	0	0	29.42	48.97	75.27	66.05	K07644//two-component system, OmpR family, heavy metal sensor histidine kinase CusS [EC:2.7.13.3]+ko02020//Two-component system	WP_000946038.1|7.2e-54|MULTISPECIES: GHKL domain-containing protein [Salmonella]	GO:0016036//cellular response to phosphate starvation;GO:0033554//cellular response to stress;GO:0071496//cellular response to external stimulus;GO:0050896//response to stimulus;GO:0009605//response to external stimulus;GO:0007154//cell communication;GO:0009267//cellular response to starvation;GO:0031668//cellular response to extracellular stimulus;GO:0031667//response to nutrient levels;GO:00316…	4	0.994025
STM0562	113.26	63.006	1.22829	7.88113e-30	4.21953e-29	STM0562	STM0562	Known_gene	1	619031	619210	NC_003197.2	+	180	180	159.29	0	180.49	58.53	75.77	54.72		WP_001520499.1|9.4e-24|MULTISPECIES: efflux RND transporter permease subunit [Salmonella]	GO:0016020//membrane;GO:0031224//intrinsic component of membrane;GO:0044425//membrane part;GO:0016021//integral component of membrane;GO:0005215//transporter activity;GO:0022857//transmembrane transporter activity;	3	0.764343
STM0564	22.69	9.576	1.13699	1.43063e-33	7.33294e-33	STM0564	STM0564	Known_gene	1	620331	621656	NC_003197.2	+	1326	1326	17.73	30.25	20.09	9.27	11.56	7.9	K21739//probable pyridine nucleotide-disulfide oxidoreductase	EMR53188.1|2.7e-245|pyridine nucleotide-disulfide oxidoreductase [Salmonella enterica subsp. enterica serovar Dublin str. UC16]	GO:0009987//cellular process;GO:0065008//regulation of biological quality;GO:0050789//regulation of biological process;GO:0045454//cell redox homeostasis;GO:0019725//cellular homeostasis;GO:0065007//biological regulation;GO:0042592//homeostatic process;GO:0050794//regulation of cellular process;GO:0005737//cytoplasm;GO:0005622//intracellular;GO:0044424//intracellular part;GO:0044464//cell part;GO…	12	0.965808
STM0566	0	7.27	-1.33074	5.17907e-08	4.3859e-07	STM0566	STM0566	Known_gene	1	622062	622622	NC_003197.2	+	561	561	0	0	0	6.56	8.78	6.47	K21741//reactive chlorine resistance protein C	WP_000362180.1|6.6e-100|MULTISPECIES: DUF417 domain-containing protein [Salmonella]	GO:0042221//response to chemical;GO:0006950//response to stress;GO:1901700//response to oxygen-containing compound;GO:0006979//response to oxidative stress;GO:0001101//response to acid chemical;GO:0010035//response to inorganic substance;GO:0050896//response to stimulus;GO:0000302//response to reactive oxygen species;GO:0016020//membrane;GO:0044464//cell part;GO:0005623//cell;GO:0031224//intrinsi…	10	0.789568
STM0573	0	4.563	-1.62024	1.32614e-11	1.00122e-10	STM0573	STM0573	Known_gene	1	633243	634286	NC_003197.2	-	1044	1044	0	0	0	4.98	5.48	3.23		WP_010988979.1|6.3e-197|MULTISPECIES: SIS domain-containing protein [Salmonella]	GO:0006807//nitrogen compound metabolic process;GO:0070085//glycosylation;GO:0043413//macromolecule glycosylation;GO:0071704//organic substance metabolic process;GO:0006139//nucleobase-containing compound metabolic process;GO:0044237//cellular metabolic process;GO:0036211//protein modification process;GO:0044238//primary metabolic process;GO:0009225//nucleotide-sugar metabolic process;GO:0044281/…	10	0.980883
STM0574	1.756	12.263	-1.69923	4.03241e-23	2.39566e-22	STM0574	STM0574	Known_gene	1	634319	635173	NC_003197.2	-	855	855	0	0	5.27	11.78	10.4	14.61	K19509//PTS system, fructoselysine/glucoselysine-specific IID component+ko02060//Phosphotransferase system (PTS);K02796//PTS system, mannose-specific IID component+ko00520//Amino sugar and nucleotide sugar metabolism+ko01100//Metabolic pathways+ko02060//Phosphotransferase system (PTS)+ko00051//Fructose and mannose metabolism	WP_000005803.1|1.4e-157|MULTISPECIES: PTS system mannose/fructose/sorbose family transporter subunit IID [Salmonella]	GO:0051234//establishment of localization;GO:0009401//phosphoenolpyruvate-dependent sugar phosphotransferase system;GO:0008643//carbohydrate transport;GO:0006810//transport;GO:0051179//localization;GO:0071702//organic substance transport;GO:0005886//plasma membrane;GO:0005623//cell;GO:0071944//cell periphery;GO:0044459//plasma membrane part;GO:0031226//intrinsic component of plasma membrane;GO:00…	4	0.668173
STM0575	0	12.56	-2.53005	5.78613e-33	2.99094e-32	STM0575	STM0575	Known_gene	1	635176	635919	NC_003197.2	-	744	744	0	0	0	14.42	8.86	14.4	K02795//PTS system, mannose-specific IIC component+ko00520//Amino sugar and nucleotide sugar metabolism+ko01100//Metabolic pathways+ko02060//Phosphotransferase system (PTS)+ko00051//Fructose and mannose metabolism	WP_000927523.1|9.0e-129|MULTISPECIES: PTS mannose/fructose/sorbose/N-acetylgalactosamine transporter subunit IIC [Salmonella]	GO:0051234//establishment of localization;GO:0071702//organic substance transport;GO:0008643//carbohydrate transport;GO:0006810//transport;GO:0009401//phosphoenolpyruvate-dependent sugar phosphotransferase system;GO:0051179//localization;GO:0031226//intrinsic component of plasma membrane;GO:0005887//integral component of plasma membrane;GO:0044459//plasma membrane part;GO:0071944//cell periphery;…	10	0.853939
STM0577	0	17.073	-2.17364	2.19522e-22	1.31432e-21	STM0577	STM0577	Known_gene	1	636382	636831	NC_003197.2	-	450	450	0	0	0	18.54	8.9	23.78	K02793//PTS system, mannose-specific IIA component [EC:2.7.1.191]+ko00520//Amino sugar and nucleotide sugar metabolism+ko01100//Metabolic pathways+ko02060//Phosphotransferase system (PTS)+ko00051//Fructose and mannose metabolism	WP_001216659.1|9.1e-76|MULTISPECIES: PTS sugar transporter subunit IIA [Salmonella]	GO:0071702//organic substance transport;GO:0006810//transport;GO:0008643//carbohydrate transport;GO:0051234//establishment of localization;GO:0051179//localization;GO:0009401//phosphoenolpyruvate-dependent sugar phosphotransferase system;GO:0044425//membrane part;GO:0031224//intrinsic component of membrane;GO:0016021//integral component of membrane;GO:0016020//membrane;	1	0.977988
STM0579	31.573	57.596	-1.018	4.88227e-20	3.06774e-19	ybdF	STM0579	Known_gene	1	637781	638149	NC_003197.2	-	369	369	68.75	0	25.97	46.45	41.87	84.47		WP_000348999.1|2.2e-67|MULTISPECIES: MmcQ/YjbR family DNA-binding protein [Salmonella]	GO:0003676//nucleic acid binding;GO:0005488//binding;GO:0003677//DNA binding;GO:0097159//organic cyclic compound binding;GO:1901363//heterocyclic compound binding;	2	0.999894
STM0580	19.83	54.57	-1.24828	1.59788e-40	7.46935e-40	STM0580	STM0580	Known_gene	1	638149	638730	NC_003197.2	-	582	582	0	35.75	23.74	52.8	34.91	76		WP_000113609.1|1.9e-102|MULTISPECIES: TetR/AcrR family transcriptional regulator [Salmonella]	GO:0097159//organic cyclic compound binding;GO:0005488//binding;GO:0003677//DNA binding;GO:1901363//heterocyclic compound binding;GO:0003676//nucleic acid binding;	1	0.872479
STM0584	225.983	24.846	3.09151	0	0	entD	STM0584	Known_gene	1	640811	641515	NC_003197.2	-	705	705	273.55	204.22	200.18	22.93	23.67	27.94	K02362//enterobactin synthetase component D [EC:6.3.2.14 2.7.8.-]+ko01130//Biosynthesis of antibiotics+ko01110//Biosynthesis of secondary metabolites+ko01053//Biosynthesis of siderophore group nonribosomal peptides	EFX51216.1|3.6e-127|4'-phosphopantetheinyl transferase enterobactin siderophore [Salmonella enterica subsp. enterica serovar Typhimurium str. TN061786]	GO:0009237//siderophore metabolic process;GO:0009239//enterobactin biosynthetic process;GO:0034641//cellular nitrogen compound metabolic process;GO:0019540//siderophore biosynthetic process from catechol;GO:0043604//amide biosynthetic process;GO:0044271//cellular nitrogen compound biosynthetic process;GO:1901615//organic hydroxy compound metabolic process;GO:0071704//organic substance metabolic p…	5	0.970996
STM0585	720.246	21.946	4.59105	0	0	fepA	STM0585	Known_gene	1	641561	643816	NC_003197.2	-	2256	2256	1009.3	746.9	404.54	21.05	28.25	16.54	K19611//ferric enterobactin receptor+ko02020//Two-component system	WP_001034972.1|0.0e+00|TonB-dependent siderophore receptor [Salmonella enterica]	GO:0042930//enterobactin transport;GO:0006875//cellular metal ion homeostasis;GO:0033214//iron assimilation by chelation and transport;GO:0055082//cellular chemical homeostasis;GO:0015685//ferric-enterobactin transport;GO:0006811//ion transport;GO:0050801//ion homeostasis;GO:0051234//establishment of localization;GO:0065008//regulation of biological quality;GO:0015891//siderophore transport;GO:00…	5	0.999889
STM0586	133.953	9.873	3.43551	0	0	fes	STM0586	Known_gene	1	644005	645219	NC_003197.2	+	1215	1215	174.57	132.05	95.24	12.96	12.64	4.02	K07214//enterochelin esterase and related enzymes	WP_000656600.1|3.9e-246|MULTISPECIES: enterochelin esterase [Salmonella]	GO:0006810//transport;GO:0051234//establishment of localization;GO:0006811//ion transport;GO:0006812//cation transport;GO:0000041//transition metal ion transport;GO:0030001//metal ion transport;GO:0051179//localization;GO:0006826//iron ion transport;GO:0005623//cell;GO:0044424//intracellular part;GO:0044464//cell part;GO:0005622//intracellular;GO:0005737//cytoplasm;GO:0043169//cation binding;GO:0…	5	0.998121
STM0587	127.01	9.62	2.75577	9.54273e-49	4.134e-48	ybdZ	STM0587	Known_gene	1	645250	645468	NC_003197.2	+	219	219	250.51	106.87	23.65	10.19	13.24	5.43		EHC43829.1|4.1e-37|Putative cytoplasmic protein YbdZ [Salmonella enterica subsp. enterica serovar Alachua str. R6-377]	GO:0005623//cell;GO:0005622//intracellular;GO:0044424//intracellular part;GO:0005829//cytosol;GO:0044464//cell part;GO:0044444//cytoplasmic part;GO:0005737//cytoplasm;	5	0.993824
STM0588	104.44	16.68	2.34059	0	0	entF	STM0588	Known_gene	1	645465	649349	NC_003197.2	+	3885	3885	118.79	121.62	72.91	21.91	16.64	11.49	K02364//enterobactin synthetase component F [EC:6.3.2.14]+ko01130//Biosynthesis of antibiotics+ko01110//Biosynthesis of secondary metabolites+ko01053//Biosynthesis of siderophore group nonribosomal peptides	WP_000194139.1|0.0e+00|MULTISPECIES: enterobactin non-ribosomal peptide synthetase EntF [Salmonella]	GO:0044281//small molecule metabolic process;GO:0019184//nonribosomal peptide biosynthetic process;GO:1901615//organic hydroxy compound metabolic process;GO:0009238//enterobactin metabolic process;GO:0043043//peptide biosynthetic process;GO:0071704//organic substance metabolic process;GO:0006520//cellular amino acid metabolic process;GO:0019752//carboxylic acid metabolic process;GO:1901362//organ…	12	0.656819
STM0589	267.86	53.716	1.90374	0	0	fepE	STM0589	Known_gene	1	649599	650735	NC_003197.2	+	1137	1137	394.65	248.11	160.82	50.91	73.66	36.58		WP_001139584.1|3.9e-208|MULTISPECIES: LPS O-antigen length regulator [Salmonella]	GO:0044237//cellular metabolic process;GO:0044264//cellular polysaccharide metabolic process;GO:0016051//carbohydrate biosynthetic process;GO:0009059//macromolecule biosynthetic process;GO:0071704//organic substance metabolic process;GO:1901135//carbohydrate derivative metabolic process;GO:0009987//cellular process;GO:0043170//macromolecule metabolic process;GO:0044260//cellular macromolecule met…	5	0.999995
STM0590	111.473	39.983	1.25458	4.32171e-99	1.3143e-98	fepC	STM0590	Known_gene	1	650788	651582	NC_003197.2	-	795	795	120.55	128.56	85.31	39.61	47.41	32.93	K02013//iron complex transport system ATP-binding protein [EC:3.6.3.34]+ko02010//ABC transporters	CPR40335.1|3.3e-145|ferric enterobactin transport ATP-binding protein FepC [Salmonella enterica subsp. enterica serovar Bovismorbificans]	GO:0097159//organic cyclic compound binding;GO:0008144//drug binding;GO:1901363//heterocyclic compound binding;GO:0005488//binding;GO:1901265//nucleoside phosphate binding;GO:0016818//hydrolase activity, acting on acid anhydrides, in phosphorus-containing anhydrides;GO:0032553//ribonucleotide binding;GO:0003824//catalytic activity;GO:0043168//anion binding;GO:0035639//purine ribonucleoside tripho…	12	0.890188
STM0591	114.953	33.463	1.24055	2.14562e-101	6.43772e-101	fepG	STM0591	Known_gene	1	651579	652568	NC_003197.2	-	990	990	167.81	122.72	54.33	35.29	37.35	27.75	K02015//iron complex transport system permease protein+ko02010//ABC transporters	AAX64528.1|3.7e-178|ABC superfamily (membrane), ferric enterobactin transporter [Salmonella enterica subsp. enterica serovar Choleraesuis str. SC-B67]	GO:0071944//cell periphery;GO:0044425//membrane part;GO:0044464//cell part;GO:0016021//integral component of membrane;GO:0031224//intrinsic component of membrane;GO:0005886//plasma membrane;GO:0005623//cell;GO:0016020//membrane;GO:0005215//transporter activity;	5	0.999824
STM0592	239.75	55.523	1.63585	0	0	fepD	STM0592	Known_gene	1	652568	653575	NC_003197.2	-	1008	1008	329.41	260.98	128.86	55.18	72.07	39.32	K02015//iron complex transport system permease protein+ko02010//ABC transporters	WP_001277880.1|1.4e-177|Fe(3+)-siderophore ABC transporter permease [Salmonella enterica]	GO:0016020//membrane;GO:0071944//cell periphery;GO:0005623//cell;GO:0016021//integral component of membrane;GO:0031224//intrinsic component of membrane;GO:0044425//membrane part;GO:0044464//cell part;GO:0005886//plasma membrane;GO:0005215//transporter activity;	5	0.999923
STM0593	74.826	16.176	1.81549	4.62513e-162	1.06593e-161	ybdA	STM0593	Known_gene	1	653686	654930	NC_003197.2	+	1245	1245	113.49	64.55	46.44	17.4	19.66	11.47	K08225//MFS transporter, ENTS family, enterobactin (siderophore) exporter	WP_001081661.1|1.4e-227|MULTISPECIES: enterobactin transporter EntS [Salmonella]	GO:0044464//cell part;GO:0016020//membrane;GO:0044425//membrane part;GO:0005623//cell;GO:0031224//intrinsic component of membrane;GO:0005886//plasma membrane;GO:0071944//cell periphery;GO:0016021//integral component of membrane;GO:0015075//ion transmembrane transporter activity;GO:0008514//organic anion transmembrane transporter activity;GO:0005215//transporter activity;GO:0015343//siderophore tr…	5	0.999951
STM0594	178.243	41.876	1.89611	0	0	fepB	STM0594	Known_gene	1	654993	655949	NC_003197.2	-	957	957	198.66	190.69	145.38	40.66	56.38	28.59	K02016//iron complex transport system substrate-binding protein+ko02010//ABC transporters	WP_001238988.1|1.8e-174|MULTISPECIES: Fe2+-enterobactin ABC transporter substrate-binding protein [Salmonella]	GO:0030313//cell envelope;GO:0044464//cell part;GO:0042597//periplasmic space;GO:0005623//cell;GO:0030288//outer membrane-bounded periplasmic space;GO:0031975//envelope;	5	0.780725
STM0595	375.04	23.473	3.55257	0	0	entC	STM0595	Known_gene	1	656258	657433	NC_003197.2	+	1176	1176	441.32	479.23	204.57	20.87	30.24	19.31	K02361//isochorismate synthase [EC:5.4.4.2]+ko00130//Ubiquinone and other terpenoid-quinone biosynthesis+ko01130//Biosynthesis of antibiotics+ko01100//Metabolic pathways+ko01110//Biosynthesis of secondary metabolites+ko01053//Biosynthesis of siderophore group nonribosomal peptides	WP_000367601.1|2.2e-222|MULTISPECIES: isochorismate synthase EntC [Salmonella]	GO:0017144//drug metabolic process;GO:1901362//organic cyclic compound biosynthetic process;GO:0016053//organic acid biosynthetic process;GO:0009697//salicylic acid biosynthetic process;GO:0009987//cellular process;GO:0065008//regulation of biological quality;GO:0032787//monocarboxylic acid metabolic process;GO:1901615//organic hydroxy compound metabolic process;GO:0006082//organic acid metabolic…	12	0.954773
STM0596	220.66	24.5	2.87055	0	0	entE	STM0596	Known_gene	1	657443	659053	NC_003197.2	+	1611	1611	275.84	235.35	150.79	25.7	25.29	22.51	K02363//2,3-dihydroxybenzoate-AMP ligase [EC:6.3.2.14 2.7.7.58]+ko01130//Biosynthesis of antibiotics+ko01110//Biosynthesis of secondary metabolites+ko01053//Biosynthesis of siderophore group nonribosomal peptides	ADX16342.1|0.0e+00|enterobactin synthase subunit E [Salmonella enterica subsp. enterica serovar Typhimurium str. ST4/74]	GO:0044271//cellular nitrogen compound biosynthetic process;GO:0044550//secondary metabolite biosynthetic process;GO:0008152//metabolic process;GO:0019748//secondary metabolic process;GO:0051188//cofactor biosynthetic process;GO:1901576//organic substance biosynthetic process;GO:0043603//cellular amide metabolic process;GO:0044237//cellular metabolic process;GO:0006807//nitrogen compound metaboli…	5	0.987366
STM0597	341.77	42.353	2.33043	0	0	entB	STM0597	Known_gene	1	659067	659924	NC_003197.2	+	858	858	500.86	403.59	120.86	51.74	39.15	36.17	K01252//bifunctional isochorismate lyase / aryl carrier protein [EC:3.3.2.1 6.3.2.14]+ko01130//Biosynthesis of antibiotics+ko01110//Biosynthesis of secondary metabolites+ko01053//Biosynthesis of siderophore group nonribosomal peptides	WP_001007166.1|6.4e-163|MULTISPECIES: isochorismatase [Salmonella]	GO:0018958//phenol-containing compound metabolic process;GO:0051186//cofactor metabolic process;GO:0019290//siderophore biosynthetic process;GO:0051188//cofactor biosynthetic process;GO:0009239//enterobactin biosynthetic process;GO:0071704//organic substance metabolic process;GO:0009058//biosynthetic process;GO:0019184//nonribosomal peptide biosynthetic process;GO:0044249//cellular biosynthetic p…	5	0.995123
STM0598	162.193	28.65	2.34816	0	0	entA	STM0598	Known_gene	1	659924	660679	NC_003197.2	+	756	756	158.85	189.74	137.99	38.62	25.11	22.22	K00216//2,3-dihydro-2,3-dihydroxybenzoate dehydrogenase [EC:1.3.1.28]+ko01130//Biosynthesis of antibiotics+ko01110//Biosynthesis of secondary metabolites+ko01053//Biosynthesis of siderophore group nonribosomal peptides	WP_000145522.1|5.9e-136|MULTISPECIES: 2,3-dihydro-2,3-dihydroxybenzoate dehydrogenase [Salmonella]	GO:0009987//cellular process;GO:0009237//siderophore metabolic process;GO:0043604//amide biosynthetic process;GO:0051186//cofactor metabolic process;GO:0009712//catechol-containing compound metabolic process;GO:0044271//cellular nitrogen compound biosynthetic process;GO:0006518//peptide metabolic process;GO:0046189//phenol-containing compound biosynthetic process;GO:0046483//heterocycle metabolic…	12	0.918974
STM0599	157.11	31.256	2.11684	5.94023e-147	1.45619e-146	ybdB	STM0599	Known_gene	1	660682	661095	NC_003197.2	+	414	414	242.21	103.33	125.79	40.02	27.89	25.86		WP_000637965.1|1.3e-73|MULTISPECIES: proofreading thioesterase EntH [Salmonella]	GO:0044550//secondary metabolite biosynthetic process;GO:0044249//cellular biosynthetic process;GO:0009712//catechol-containing compound metabolic process;GO:0043604//amide biosynthetic process;GO:0019290//siderophore biosynthetic process;GO:0006725//cellular aromatic compound metabolic process;GO:0051188//cofactor biosynthetic process;GO:0044271//cellular nitrogen compound biosynthetic process;G…	5	0.969349
STM0600	134.106	333.88	-1.16962	0	0	cstA	STM0600	Known_gene	1	661277	663382	NC_003197.2	+	2106	2106	77.32	160.21	164.79	541.36	220.26	240.02	K06200//carbon starvation protein	WP_001043108.1|0.0e+00|MULTISPECIES: carbon starvation protein CstA [Salmonella]	GO:0006950//response to stress;GO:0009987//cellular process;GO:0031669//cellular response to nutrient levels;GO:0009991//response to extracellular stimulus;GO:0031668//cellular response to extracellular stimulus;GO:0051716//cellular response to stimulus;GO:0009267//cellular response to starvation;GO:0071496//cellular response to external stimulus;GO:0042594//response to starvation;GO:0050896//res…	10	0.993256
STM0610	0	0.333	3.06158	6.90968e-09	5.67119e-08	STM0610	STM0610	Known_gene	1	673154	673714	NC_003197.2	+	561	561	0	0	0	0.43	0.44	0.13		WP_000377438.1|6.6e-100|MULTISPECIES: molecular chaperone [Salmonella]		10	0.97576
STM0611	4.18	9.293	-1.20034	1.85804e-28	1.01448e-27	STM0611	STM0611	Known_gene	1	673707	675986	NC_003197.2	+	2280	2280	0	8.69	3.85	8.97	10.87	8.04		WP_000064328.1|0.0e+00|MULTISPECIES: DMSO reductase subunit A [Salmonella]	GO:0005829//cytosol;GO:0005622//intracellular;GO:0005737//cytoplasm;GO:0005623//cell;GO:0044444//cytoplasmic part;GO:0044464//cell part;GO:0044424//intracellular part;GO:0050662//coenzyme binding;GO:0046872//metal ion binding;GO:0016491//oxidoreductase activity;GO:1901363//heterocyclic compound binding;GO:0043169//cation binding;GO:0043167//ion binding;GO:0043546//molybdopterin cofactor binding;G…	7	0.962918
STM0612	0	8.586	-1.5564	1.03866e-10	8.0676e-10	STM0612	STM0612	Known_gene	1	675983	676540	NC_003197.2	+	558	558	0	0	0	8.65	8.83	8.28		WP_001250381.1|3.7e-111|MULTISPECIES: 4Fe-4S dicluster domain-containing protein [Salmonella]		10	0.945119
STM0614	295.976	1558.27	-1.83682	0	0	ybdQ	STM0614	Known_gene	1	677375	677803	NC_003197.2	-	429	429	232.95	149.07	505.91	1271.24	562.86	2840.71	K11932//universal stress protein G	WP_000278499.1|3.4e-72|MULTISPECIES: universal stress protein UspG [Salmonella]		1	0.999873
STM0617	967.326	223.856	1.78906	0	0	rna	STM0617	Known_gene	1	679992	680798	NC_003197.2	-	807	807	1068.02	1189.67	644.29	237.39	254.4	179.78	K01169//ribonuclease I (enterobacter ribonuclease) [EC:3.1.27.6]	WP_001092580.1|2.5e-156|MULTISPECIES: ribonuclease I [Enterobacteriaceae]	GO:0019439//aromatic compound catabolic process;GO:0044265//cellular macromolecule catabolic process;GO:0034641//cellular nitrogen compound metabolic process;GO:0009057//macromolecule catabolic process;GO:0046700//heterocycle catabolic process;GO:0034655//nucleobase-containing compound catabolic process;GO:0009987//cellular process;GO:0006725//cellular aromatic compound metabolic process;GO:00442…	12	0.983733
STM0618	55.693	14.8	1.81788	2.71838e-169	6.10239e-169	citT	STM0618	Known_gene	1	680908	682371	NC_003197.2	-	1464	1464	64.05	54.65	48.38	12.4	13.66	18.34	K09477//citrate:succinate antiporter+ko02020//Two-component system	WP_000059029.1|1.7e-280|MULTISPECIES: citrate/succinate antiporter CitT [Salmonella]	GO:0006811//ion transport;GO:0006810//transport;GO:0006812//cation transport;GO:0055085//transmembrane transport;GO:0015672//monovalent inorganic cation transport;GO:0051179//localization;GO:0006814//sodium ion transport;GO:0051234//establishment of localization;GO:0030001//metal ion transport;GO:0044425//membrane part;GO:0016020//membrane;GO:0005886//plasma membrane;GO:0071944//cell periphery;GO…	5	0.937303
STM0622	1.65	7.06	-1.02588	2.10183e-08	1.75251e-07	citE	STM0622	Known_gene	1	685371	686279	NC_003197.2	-	909	909	0	0	4.95	9.17	5.6	6.41	K01644//citrate lyase subunit beta / citryl-CoA lyase [EC:4.1.3.34]+ko02020//Two-component system	WP_000622342.1|5.8e-162|MULTISPECIES: citrate (pro-3S)-lyase subunit beta [Salmonella]	GO:0009987//cellular process;GO:0035383//thioester metabolic process;GO:0009150//purine ribonucleotide metabolic process;GO:1901360//organic cyclic compound metabolic process;GO:0043603//cellular amide metabolic process;GO:0034032//purine nucleoside bisphosphate metabolic process;GO:0006790//sulfur compound metabolic process;GO:0033865//nucleoside bisphosphate metabolic process;GO:0009259//ribonu…	10	0.812924
STM0626	10.086	27.133	-2.53833	6.58076e-64	2.51282e-63	dpiA	STM0626	Known_gene	1	689660	690340	NC_003197.2	+	681	681	0	30.26	0	27.55	32.23	21.62	K07702//two-component system, CitB family, response regulator CitB+ko02020//Two-component system	CNN93463.1|8.8e-123|sensor kinase [Salmonella enterica subsp. enterica serovar Typhimurium str. DT104]	GO:0009987//cellular process;GO:0035556//intracellular signal transduction;GO:0050789//regulation of biological process;GO:0050896//response to stimulus;GO:0050794//regulation of cellular process;GO:0000160//phosphorelay signal transduction system;GO:0051716//cellular response to stimulus;GO:0023052//signaling;GO:0007154//cell communication;GO:0065007//biological regulation;GO:0007165//signal tra…	7	0.829152
STM0628	292.5	13.14	3.95022	0	0	pagP	STM0628	Known_gene	1	692158	692730	NC_003197.2	+	573	573	340.85	399.87	136.78	17.23	10.19	12	K12973//lipid IVA palmitoyltransferase [EC:2.3.1.251]+ko01503//Cationic antimicrobial peptide (CAMP) resistance+ko05133//Pertussis	AGQ68616.1|1.1e-113|phospholipid:lipid A palmitoyltransferase [Salmonella enterica subsp. enterica serovar Typhimurium var. 5- str. CFSAN001921]	GO:0006796//phosphate-containing compound metabolic process;GO:1901135//carbohydrate derivative metabolic process;GO:1901269//lipooligosaccharide metabolic process;GO:1901576//organic substance biosynthetic process;GO:0071704//organic substance metabolic process;GO:0006629//lipid metabolic process;GO:0044249//cellular biosynthetic process;GO:1901271//lipooligosaccharide biosynthetic process;GO:00…	12	0.997695
STM0629	16091.1	6566.53	1.18082	0	0	cspE	STM0629	Known_gene	1	692918	693127	NC_003197.2	+	210	210	14360.7	18884.7	15027.8	8092.82	8921.62	2685.14	K03704//cold shock protein (beta-ribbon, CspA family)	EHC39736.1|4.2e-31|Cold shock protein CspE [Salmonella enterica subsp. enterica serovar Adelaide str. A4-669]	GO:0044424//intracellular part;GO:0005623//cell;GO:0044464//cell part;GO:0005737//cytoplasm;GO:0005622//intracellular;GO:0097159//organic cyclic compound binding;GO:0003676//nucleic acid binding;GO:1901363//heterocyclic compound binding;GO:0003677//DNA binding;GO:0005488//binding;	12	0.871322
STM0640	111.92	46.113	1.17672	7.78807e-239	1.42447e-238	mrdA	STM0640	Known_gene	1	702026	703927	NC_003197.2	-	1902	1902	98.03	135.91	101.82	39.34	67.45	31.55	K05515//penicillin-binding protein 2 [EC:3.4.16.4]+ko00550//Peptidoglycan biosynthesis+ko01501//beta-Lactam resistance	WP_000828700.1|0.0e+00|MULTISPECIES: peptidoglycan DD-transpeptidase MrdA [Salmonella]	GO:0000270//peptidoglycan metabolic process;GO:0009058//biosynthetic process;GO:0071840//cellular component organization or biogenesis;GO:0051128//regulation of cellular component organization;GO:0044260//cellular macromolecule metabolic process;GO:0042546//cell wall biogenesis;GO:0022604//regulation of cell morphogenesis;GO:0071704//organic substance metabolic process;GO:0044036//cell wall macro…	12	0.93388
STM0650	30.85	6.67	1.30471	3.03503e-28	1.66454e-27	STM0650	STM0650	Known_gene	1	712305	713477	NC_003197.2	+	1173	1173	20.11	68.64	3.8	5.41	5.82	8.78	K16850//altronate dehydratase large subunit [EC:4.2.1.7]+ko00040//Pentose and glucuronate interconversions+ko01100//Metabolic pathways	AIE04593.1|7.6e-223|Altronate hydrolase [Salmonella enterica subsp. enterica serovar Typhimurium]	GO:0016829//lyase activity;GO:0003824//catalytic activity;GO:0016787//hydrolase activity;	6	0.649529
STM0653	159.69	622.106	-1.20532	0	0	ybeL	STM0653	Known_gene	1	716569	717042	NC_003197.2	+	474	474	0	133.73	345.34	600	478.8	787.52		ACN44847.1|1.7e-85|ybeL [Salmonella enterica subsp. enterica serovar Paratyphi C str. RKS4594]		1	0.815554
STM0656	5.453	4.86	-1.17364	1.12174e-10	8.72207e-10	ybeS	STM0656	Known_gene	1	718905	720338	NC_003197.2	+	1434	1434	16.36	0	0	4.4	6.38	3.8		EHC43555.1|1.8e-282|molecular chaperone DnaJ [Salmonella enterica subsp. enterica serovar Alachua str. R6-377]	GO:0031224//intrinsic component of membrane;GO:0016020//membrane;GO:0016021//integral component of membrane;GO:0044425//membrane part;	3	0.989162
STM0687	22.163	105.703	-2.25923	0	0	ybfM	STM0687	Known_gene	1	749537	750943	NC_003197.2	+	1407	1407	33.36	14.23	18.9	41.09	29.01	247.01		WP_001258803.1|9.2e-284|MULTISPECIES: chitoporin [Salmonella]	GO:0006810//transport;GO:0051234//establishment of localization;GO:0015774//polysaccharide transport;GO:0015772//oligosaccharide transport;GO:0071702//organic substance transport;GO:0033036//macromolecule localization;GO:0008643//carbohydrate transport;GO:0033037//polysaccharide localization;GO:0006811//ion transport;GO:0051179//localization;GO:0046930//pore complex;GO:0030312//external encapsula…	1	0.988898
STM0688	0	99.433	-4.16831	5.65534e-148	1.38021e-147	ybfN	STM0688	Known_gene	1	750993	751325	NC_003197.2	+	333	333	0	0	0	53.61	45.21	199.48		WP_000722261.1|6.5e-55|MULTISPECIES: lipoprotein [Salmonella]	GO:0016020//membrane;GO:0005623//cell;GO:0044464//cell part;GO:0071944//cell periphery;GO:0005886//plasma membrane;	1	0.999844
STM0691	15.353	27.05	-1.0061	1.39839e-36	6.90164e-36	STM0691	STM0691	Known_gene	1	753855	755258	NC_003197.2	-	1404	1404	33.43	0	12.63	27.12	24.44	29.59	K13796//tricarballylate dehydrogenase	EMR53138.1|2.6e-278|precorrin 3B synthase CobZ [Salmonella enterica subsp. enterica serovar Dublin str. UC16]		2	0.999276
STM0695	148.79	63.1	1.10785	6.65117e-39	3.17237e-38	ybfE	STM0695	Known_gene	1	757812	758105	NC_003197.2	-	294	294	177.54	151.48	117.35	48.6	39.32	101.38		WP_001040939.1|1.2e-44|MULTISPECIES: LexA regulated protein [Salmonella]	GO:0019219//regulation of nucleobase-containing compound metabolic process;GO:0060255//regulation of macromolecule metabolic process;GO:2001141//regulation of RNA biosynthetic process;GO:1903506//regulation of nucleic acid-templated transcription;GO:0031326//regulation of cellular biosynthetic process;GO:0006355//regulation of transcription, DNA-templated;GO:0010468//regulation of gene expression…	5	0.844321
STM0706	9.013	5.46	1.05492	7.33382e-21	4.52843e-20	kdpA	STM0706	Known_gene	1	772359	774038	NC_003197.2	-	1680	1680	13.91	0	13.13	4.15	5.43	6.8	K01546//K+-transporting ATPase ATPase A chain [EC:3.6.3.12]+ko02020//Two-component system	WP_070812944.1|0.0e+00|potassium-transporting ATPase subunit KdpA [Salmonella enterica]		3	0.887476
STM0707	0	3.023	3.2315	3.24836e-09	2.63787e-08	STM0707	STM0707	Known_gene	1	774038	774127	NC_003197.2	-	90	90	0	0	0	1.05	5.38	2.64	K01545//K+-transporting ATPase ATPase F chain+ko02020//Two-component system	EHC92561.1|9.8e-06|hypothetical protein LTSESEN_1149 [Salmonella enterica subsp. enterica serovar Senftenberg str. A4-543]		8	0.413641
STM0711	90.383	188.373	-1.07206	1.00725e-140	2.52392e-140	ybgI	STM0711	Known_gene	1	778051	778794	NC_003197.2	+	744	744	96.93	82.7	91.52	271.84	126.29	166.99		ACN44896.1|1.1e-139|ybgI [Salmonella enterica subsp. enterica serovar Paratyphi C str. RKS4594]	GO:0046483//heterocycle metabolic process;GO:0044260//cellular macromolecule metabolic process;GO:0006950//response to stress;GO:0050896//response to stimulus;GO:0071704//organic substance metabolic process;GO:0090304//nucleic acid metabolic process;GO:0044238//primary metabolic process;GO:0034641//cellular nitrogen compound metabolic process;GO:0006974//cellular response to DNA damage stimulus;G…	10	0.994797
STM0715	0	7	1.14404	0.000471714	0.00468058	STM0715	STM0715	Known_gene	1	781440	781571	NC_003197.2	+	132	132	0	0	0	8.26	9.04	3.7		WP_001521652.1|1.8e-16|MULTISPECIES: hypothetical protein [Salmonella]		10	0.97741
STM0717	112.443	11.413	2.64654	6.09087e-80	2.06091e-79	STM0717	STM0717	Known_gene	1	782657	782992	NC_003197.2	+	336	336	228.97	65.12	43.24	11.86	10.57	11.81		WP_010988980.1|1.6e-56|MULTISPECIES: membrane protein [Salmonella]	GO:0044425//membrane part;GO:0016021//integral component of membrane;GO:0031224//intrinsic component of membrane;GO:0016020//membrane;	5	0.726356
STM0718	59.98	5.046	3.2315	1.6207e-150	3.92014e-150	STM0718	STM0718	Known_gene	1	782994	783734	NC_003197.2	+	741	741	32.45	110.73	36.76	5.36	5.06	4.72		WP_001194239.1|5.8e-136|MULTISPECIES: hypothetical protein [Salmonella]		12	0.897752
STM0719	8.12	0.626	3.06158	3.33557e-28	1.83208e-27	STM0719	STM0719	Known_gene	1	784020	785171	NC_003197.2	+	1152	1152	20.49	0	3.87	1.01	0.62	0.25	K01854//UDP-galactopyranose mutase [EC:5.4.99.9]+ko00520//Amino sugar and nucleotide sugar metabolism+ko00052//Galactose metabolism	BAP06486.1|2.5e-226|putative udp-galactopyranose mutase [Salmonella enterica subsp. enterica serovar Typhimurium str. L-3553]	GO:0005829//cytosol;GO:0005737//cytoplasm;GO:0005622//intracellular;GO:0044424//intracellular part;GO:0044464//cell part;GO:0005623//cell;GO:0044444//cytoplasmic part;GO:0097159//organic cyclic compound binding;GO:0050660//flavin adenine dinucleotide binding;GO:0005488//binding;GO:0050662//coenzyme binding;GO:0000166//nucleotide binding;GO:0043168//anion binding;GO:1901265//nucleoside phosphate b…	3	0.999774
STM0720	16.783	0.533	4.2315	1.57436e-51	6.62347e-51	STM0720	STM0720	Known_gene	1	785168	786064	NC_003197.2	+	897	897	0	45.33	5.02	0.85	0.67	0.08		WP_000973916.1|3.9e-171|glycosyltransferase family 2 protein [Salmonella enterica]	GO:0003824//catalytic activity;GO:0016740//transferase activity;GO:0016757//transferase activity, transferring glycosyl groups;	6	0.997993
STM0721	7.233	0.366	3.90958	9.97016e-34	5.08328e-33	STM0721	STM0721	Known_gene	1	786077	787210	NC_003197.2	+	1134	1134	0	17.77	3.93	0.62	0.16	0.32		WP_001628634.1|3.3e-215|glycosyltransferase family 1 protein [Salmonella enterica]	GO:0003824//catalytic activity;GO:0016740//transferase activity;	6	0.992697
STM0722	12.333	0.37	4.42415	5.94324e-36	2.95101e-35	STM0722	STM0722	Known_gene	1	787339	788109	NC_003197.2	+	771	771	31.12	0	5.88	0.38	0.63	0.1	K09690//lipopolysaccharide transport system permease protein+ko02010//ABC transporters	WP_000998823.1|8.7e-143|MULTISPECIES: ABC transporter permease [Salmonella]	GO:0051234//establishment of localization;GO:0033036//macromolecule localization;GO:0051179//localization;GO:1901264//carbohydrate derivative transport;GO:0071702//organic substance transport;GO:0015920//lipopolysaccharide transport;GO:0006869//lipid transport;GO:0010876//lipid localization;GO:0006810//transport;GO:0044425//membrane part;GO:0016020//membrane;GO:0031224//intrinsic component of mem…	3	0.9996
STM0723	23.066	0.213	6.00911	6.90364e-56	2.78433e-55	STM0723	STM0723	Known_gene	1	788113	788823	NC_003197.2	+	711	711	33.89	28.91	6.4	0.17	0.26	0.21	K09691//lipopolysaccharide transport system ATP-binding protein+ko02010//ABC transporters	WP_000702849.1|2.8e-127|MULTISPECIES: ABC transporter ATP-binding protein [Salmonella]	GO:0016817//hydrolase activity, acting on acid anhydrides;GO:0015399//primary active transmembrane transporter activity;GO:0003824//catalytic activity;GO:0032553//ribonucleotide binding;GO:0097159//organic cyclic compound binding;GO:0005215//transporter activity;GO:0016787//hydrolase activity;GO:1901363//heterocyclic compound binding;GO:1901265//nucleoside phosphate binding;GO:0022884//macromolec…	5	0.970624
STM0724	0	0.086	3.2315	3.24836e-09	2.63787e-08	STM0724	STM0724	Known_gene	1	788917	790695	NC_003197.2	+	1779	1779	0	0	0	0.16	0.1	0		WP_000273739.1|0.0e+00|MULTISPECIES: glycosyltransferase family 2 protein [Salmonella]	GO:0016757//transferase activity, transferring glycosyl groups;GO:0003824//catalytic activity;GO:0016740//transferase activity;	10	0.976862
STM0725	0	0.14	3.90958	2.74559e-10	2.16183e-09	STM0725	STM0725	Known_gene	1	790888	791721	NC_003197.2	+	834	834	0	0	0	0.07	0	0.35		WP_001667936.1|1.0e-157|MULTISPECIES: glycosyltransferase family 2 protein [Salmonella]	GO:0003824//catalytic activity;GO:0016740//transferase activity;	1	0.996554
STM0726	3.496	0.646	1.39861	3.30983e-07	2.88658e-06	STM0726	STM0726	Known_gene	1	791779	793674	NC_003197.2	+	1896	1896	0	10.49	0	0.49	0.46	0.99		KYF12194.1|0.0e+00|glycosyl transferase [Salmonella enterica subsp. enterica serovar Typhimurium]	GO:0003824//catalytic activity;GO:0016740//transferase activity;	6	0.999893
STM0727	120.756	39.833	1.91681	6.40577e-40	3.01006e-39	STM0727	STM0727	Known_gene	1	793742	793879	NC_003197.2	+	138	138	0	192.15	170.12	34.99	44.78	39.73		CBG23792.1|3.7e-20|putative glycosyl transferase [Salmonella enterica subsp. enterica serovar Typhimurium str. D23580]	GO:0003824//catalytic activity;GO:0016740//transferase activity;	11	0.986805
STM0729	36.756	138.506	-1.31518	2.03592e-196	4.20517e-196	abrB	STM0729	Known_gene	1	794774	795820	NC_003197.2	-	1047	1047	22.62	19.3	68.35	109.39	121.16	184.97	K07120//uncharacterized protein	WP_001122057.1|1.1e-188|MULTISPECIES: AbrB family transcriptional regulator [Salmonella]	GO:0065007//biological regulation;GO:0019222//regulation of metabolic process;GO:0060255//regulation of macromolecule metabolic process;GO:0050789//regulation of biological process;GO:0010468//regulation of gene expression;GO:0016020//membrane;GO:0044425//membrane part;GO:0016021//integral component of membrane;GO:0031224//intrinsic component of membrane;GO:0016491//oxidoreductase activity;GO:000…	1	0.984774
STM0730	1292.54	5322.55	-1.51722	0	0	gltA	STM0730	Known_gene	1	795957	797240	NC_003197.2	-	1284	1284	714.62	938.02	2224.99	5465.46	3217.23	7284.96	K01647//citrate synthase [EC:2.3.3.1]+ko00020//Citrate cycle (TCA cycle)+ko01120//Microbial metabolism in diverse environments+ko01230//Biosynthesis of amino acids+ko01130//Biosynthesis of antibiotics+ko01100//Metabolic pathways+ko01110//Biosynthesis of secondary metabolites+ko01210//2-Oxocarboxylic acid metabolism+ko01200//Carbon metabolism+ko00630//Glyoxylate and dicarboxylate metabolism	WP_053296487.1|2.0e-248|citrate synthase [Salmonella enterica]		1	0.998293
STM0731	1234.56	4221.84	-1.32888	0	0	STM0731	STM0731	Known_gene	1	797200	797586	NC_003197.2	+	387	387	391.3	1391.08	1921.3	3858.37	2610.04	6197.1		WP_010988982.1|5.3e-64|membrane protein [Salmonella enterica]	GO:0031224//intrinsic component of membrane;GO:0016020//membrane;GO:0044425//membrane part;GO:0016021//integral component of membrane;	1	0.999928
STM0735	564.783	1612.04	-1.09682	0	0	sdhB	STM0735	Known_gene	1	800505	801224	NC_003197.2	+	720	720	401.32	370.94	922.09	2294.35	1165.12	1376.65	K00240//succinate dehydrogenase / fumarate reductase, iron-sulfur subunit [EC:1.3.5.1 1.3.5.4]+ko00720//Carbon fixation pathways in prokaryotes+ko00020//Citrate cycle (TCA cycle)+ko01120//Microbial metabolism in diverse environments+ko01130//Biosynthesis of antibiotics+ko01100//Metabolic pathways+ko00190//Oxidative phosphorylation+ko00650//Butanoate metabolism+ko01110//Biosynthesis of secondary m…	WP_000976880.1|1.0e-137|succinate dehydrogenase iron-sulfur subunit [Salmonella enterica]	GO:0043436//oxoacid metabolic process;GO:0006099//tricarboxylic acid cycle;GO:0019752//carboxylic acid metabolic process;GO:0044238//primary metabolic process;GO:0006101//citrate metabolic process;GO:0022900//electron transport chain;GO:0022904//respiratory electron transport chain;GO:0009987//cellular process;GO:0009060//aerobic respiration;GO:0006082//organic acid metabolic process;GO:0016999//…	10	0.999189
STM0736	299.673	774.51	-1.28431	0	0	sucA	STM0736	Known_gene	1	801748	804549	NC_003197.2	+	2802	2802	272.77	275.04	351.21	1418.42	416.49	488.62	K00164//2-oxoglutarate dehydrogenase E1 component [EC:1.2.4.2]+ko00310//Lysine degradation+ko00020//Citrate cycle (TCA cycle)+ko00380//Tryptophan metabolism+ko01120//Microbial metabolism in diverse environments+ko01130//Biosynthesis of antibiotics+ko01100//Metabolic pathways+ko01110//Biosynthesis of secondary metabolites+ko01200//Carbon metabolism	WP_080092527.1|0.0e+00|2-oxoglutarate dehydrogenase E1 component [Salmonella enterica]	GO:0006099//tricarboxylic acid cycle;GO:0043436//oxoacid metabolic process;GO:0044237//cellular metabolic process;GO:0006082//organic acid metabolic process;GO:0044238//primary metabolic process;GO:0006091//generation of precursor metabolites and energy;GO:0009060//aerobic respiration;GO:0016999//antibiotic metabolic process;GO:0055114//oxidation-reduction process;GO:0015980//energy derivation by…	10	0.982167
STM0742	116.883	371.063	-2.24625	2.32523e-89	7.4e-89	ybgT	STM0742	Known_gene	1	812270	812383	NC_003197.2	+	114	114	294.95	0	55.7	443.66	328.12	341.41	K00424//cytochrome bd-I ubiquinol oxidase subunit X [EC:7.1.1.7]+ko02020//Two-component system+ko00190//Oxidative phosphorylation	WP_000270278.1|1.4e-12|MULTISPECIES: cytochrome bd-I oxidase subunit CydX [Gammaproteobacteria]		10	0.491912
STM0747	151.58	54.52	1.02422	3.01718e-133	7.79813e-133	tolA	STM0747	Known_gene	1	814620	815843	NC_003197.2	+	1224	1224	153.99	213.51	87.24	81.5	59.78	22.28	K03646//colicin import membrane protein	WP_000030590.1|1.0e-214|MULTISPECIES: cell envelope integrity protein TolA [Salmonella]	GO:0006810//transport;GO:0051234//establishment of localization;GO:0050896//response to stimulus;GO:0042493//response to drug;GO:0015893//drug transport;GO:0051179//localization;GO:0071705//nitrogen compound transport;GO:0071702//organic substance transport;GO:0042891//antibiotic transport;GO:0015833//peptide transport;GO:0043213//bacteriocin transport;GO:0042886//amide transport;GO:0042221//resp…	12	0.998648
STM0756	44.48	11.373	1.67181	8.9705e-77	3.11327e-76	nadA	STM0756	Known_gene	1	820236	821279	NC_003197.2	+	1044	1044	45.38	58.07	29.99	9.9	13.48	10.74	K03517//quinolinate synthase [EC:2.5.1.72]+ko01100//Metabolic pathways+ko00760//Nicotinate and nicotinamide metabolism	ADX16493.1|2.2e-197|quinolinate synthetase [Salmonella enterica subsp. enterica serovar Typhimurium str. ST4/74]	GO:0019752//carboxylic acid metabolic process;GO:1901360//organic cyclic compound metabolic process;GO:0043648//dicarboxylic acid metabolic process;GO:0006139//nucleobase-containing compound metabolic process;GO:0044238//primary metabolic process;GO:0019355//nicotinamide nucleotide biosynthetic process from aspartate;GO:0034654//nucleobase-containing compound biosynthetic process;GO:0009435//NAD …	12	0.999699
STM0759	1521.22	6462.68	-1.17391	0	0	ybgS	STM0759	Known_gene	1	823069	823455	NC_003197.2	-	387	387	195.65	500.79	3867.22	5308.8	6829.5	7249.73		WP_000784380.1|5.1e-67|MULTISPECIES: hypothetical protein [Enterobacteriaceae]	GO:1901363//heterocyclic compound binding;GO:0003677//DNA binding;GO:0005488//binding;GO:0003676//nucleic acid binding;GO:0097159//organic cyclic compound binding;	4	0.999545
STM0761	56.16	20.99	1.00544	2.71253e-22	1.62921e-21	STM0761	STM0761	Known_gene	1	824921	825466	NC_003197.2	-	546	546	134.59	0	33.89	19.14	21.34	22.49	K01678//fumarate hydratase subunit beta [EC:4.2.1.2]+ko00720//Carbon fixation pathways in prokaryotes+ko00020//Citrate cycle (TCA cycle)+ko01120//Microbial metabolism in diverse environments+ko01130//Biosynthesis of antibiotics+ko01100//Metabolic pathways+ko01110//Biosynthesis of secondary metabolites+ko00620//Pyruvate metabolism+ko01200//Carbon metabolism	WP_000970375.1|1.3e-97|fumarate hydratase [Salmonella enterica]	GO:0016765//transferase activity, transferring alkyl or aryl (other than methyl) groups;GO:0016740//transferase activity;GO:0004333//fumarate hydratase activity;GO:0016829//lyase activity;GO:0003849//3-deoxy-7-phosphoheptulonate synthase activity;GO:0008730//L(+)-tartrate dehydratase activity;GO:0003824//catalytic activity;GO:0016836//hydro-lyase activity;GO:0016835//carbon-oxygen lyase activity;	3	0.999997
STM0763	11.106	3.383	1.11256	3.90701e-09	3.18548e-08	STM0763	STM0763	Known_gene	1	826495	827346	NC_003197.2	+	852	852	28.03	0	5.29	3.66	4.23	2.26		WP_000405927.1|2.3e-157|MULTISPECIES: LysR family transcriptional regulator [Salmonella]	GO:0003676//nucleic acid binding;GO:1901363//heterocyclic compound binding;GO:0005488//binding;GO:0140110//transcription regulator activity;GO:0003700//DNA-binding transcription factor activity;GO:0097159//organic cyclic compound binding;GO:0003677//DNA binding;	3	0.99999
STM0765	0	0.2	2.64654	5.40162e-08	4.58611e-07	STM0765	STM0765	Known_gene	1	828574	829821	NC_003197.2	+	1248	1248	0	0	0	0.28	0.14	0.18		WP_000074130.1|4.9e-228|SLC13/DASS family transporter [Salmonella enterica]	GO:0051234//establishment of localization;GO:0051179//localization;GO:0055085//transmembrane transport;GO:0006810//transport;GO:0016020//membrane;GO:0016021//integral component of membrane;GO:0031224//intrinsic component of membrane;GO:0044425//membrane part;GO:0005886//plasma membrane;GO:0044464//cell part;GO:0005623//cell;GO:0071944//cell periphery;	10	0.999766
STM0766	6.87	6.62	1.17687	4.71144e-06	4.29207e-05	dcoC	STM0766	Known_gene	1	829871	830116	NC_003197.2	+	246	246	0	0	20.61	5.34	5.31	9.21	K01573//oxaloacetate decarboxylase (Na+ extruding), gamma subunit [EC:7.2.4.2]+ko01100//Metabolic pathways+ko00620//Pyruvate metabolism	WP_001089088.1|2.7e-37|MULTISPECIES: oxaloacetate decarboxylase subunit gamma [Salmonella]	GO:0035725//sodium ion transmembrane transport;GO:0140115//export across plasma membrane;GO:0055085//transmembrane transport;GO:0036376//sodium ion export across plasma membrane;GO:0006811//ion transport;GO:0051234//establishment of localization;GO:0006814//sodium ion transport;GO:0030001//metal ion transport;GO:0098660//inorganic ion transmembrane transport;GO:0098662//inorganic cation transmemb…	9	0.999934
STM0769	0	8.89	-1.9484	2.80033e-17	1.84785e-16	STM0769	STM0769	Known_gene	1	833342	834040	NC_003197.2	+	699	699	0	0	0	11.15	6.34	9.18		AIE04704.1|1.0e-129|Membrane protein associated with oxaloacetate decarboxylase [Salmonella enterica subsp. enterica serovar Typhimurium]	GO:0009059//macromolecule biosynthetic process;GO:1901576//organic substance biosynthetic process;GO:0051189//prosthetic group metabolic process;GO:0044238//primary metabolic process;GO:0044260//cellular macromolecule metabolic process;GO:0044237//cellular metabolic process;GO:0009058//biosynthetic process;GO:0044249//cellular biosynthetic process;GO:1901564//organonitrogen compound metabolic pro…	10	0.994259
STM0770	0	5.83	-2.01642	1.04408e-18	6.69947e-18	STM0770	STM0770	Known_gene	1	834420	835499	NC_003197.2	+	1080	1080	0	0	0	5.73	7.22	4.54	K02015//iron complex transport system permease protein+ko02010//ABC transporters	WP_080247928.1|6.8e-194|iron ABC transporter permease [Salmonella enterica]	GO:0005623//cell;GO:0071944//cell periphery;GO:0031224//intrinsic component of membrane;GO:0044425//membrane part;GO:0005886//plasma membrane;GO:0044464//cell part;GO:0016020//membrane;GO:0016021//integral component of membrane;GO:0005215//transporter activity;	10	0.915082
STM0771	85.42	30.096	1.21044	3.05258e-67	1.13574e-66	STM0771	STM0771	Known_gene	1	835499	836275	NC_003197.2	+	777	777	92.61	105.35	58.3	26.19	37.06	27.04	K02013//iron complex transport system ATP-binding protein [EC:3.6.3.34]+ko02010//ABC transporters	WP_001214710.1|9.4e-137|MULTISPECIES: ABC transporter ATP-binding protein [Salmonella]	GO:1901265//nucleoside phosphate binding;GO:0043168//anion binding;GO:0016887//ATPase activity;GO:0005488//binding;GO:0003824//catalytic activity;GO:0097159//organic cyclic compound binding;GO:0036094//small molecule binding;GO:0008144//drug binding;GO:0035639//purine ribonucleoside triphosphate binding;GO:0005524//ATP binding;GO:0017076//purine nucleotide binding;GO:0032553//ribonucleotide bindi…	12	0.995567
STM0785	82.7	239.026	-1.07721	4.54425e-242	8.22519e-242	ybhE	STM0785	Known_gene	1	849184	850179	NC_003197.2	+	996	996	47.65	60.98	139.47	289.56	220.77	206.75	K07404//6-phosphogluconolactonase [EC:3.1.1.31]+ko01120//Microbial metabolism in diverse environments+ko00030//Pentose phosphate pathway+ko01130//Biosynthesis of antibiotics+ko01100//Metabolic pathways+ko01110//Biosynthesis of secondary metabolites+ko01200//Carbon metabolism	EGE28850.1|6.9e-193|6-phosphogluconolactonase [Salmonella enterica subsp. enterica serovar Dublin str. SD3246]	GO:1901360//organic cyclic compound metabolic process;GO:1901135//carbohydrate derivative metabolic process;GO:0006006//glucose metabolic process;GO:0019362//pyridine nucleotide metabolic process;GO:0055086//nucleobase-containing small molecule metabolic process;GO:0046483//heterocycle metabolic process;GO:0005996//monosaccharide metabolic process;GO:0006139//nucleobase-containing compound metabo…	10	0.998815
STM0787	116.18	278.976	-1.10206	0	0	hutI	STM0787	Known_gene	1	851844	853067	NC_003197.2	+	1224	1224	115.5	98.54	134.5	266.86	159.88	410.19	K01468//imidazolonepropionase [EC:3.5.2.7]+ko01100//Metabolic pathways+ko00340//Histidine metabolism	AIE04722.1|1.7e-233|Imidazolonepropionase [Salmonella enterica subsp. enterica serovar Typhimurium]	GO:0043648//dicarboxylic acid metabolic process;GO:0015942//formate metabolic process;GO:0019439//aromatic compound catabolic process;GO:0044282//small molecule catabolic process;GO:0019752//carboxylic acid metabolic process;GO:0009056//catabolic process;GO:0032787//monocarboxylic acid metabolic process;GO:0044248//cellular catabolic process;GO:0046700//heterocycle catabolic process;GO:1901575//o…	1	0.999818
STM0791	103.313	310	-1.24638	0	0	hutH	STM0791	Known_gene	1	856658	858178	NC_003197.2	+	1521	1521	76.99	78.83	154.12	430.74	207.07	292.19	K01745//histidine ammonia-lyase [EC:4.3.1.3]+ko01100//Metabolic pathways+ko00340//Histidine metabolism	WP_082331212.1|1.4e-282|histidine ammonia-lyase [Salmonella enterica]		10	0.998559
STM0793	621.586	15.753	4.84068	0	0	bioA	STM0793	Known_gene	1	858797	860086	NC_003197.2	-	1290	1290	711.2	840.18	313.38	8.27	22.17	16.82	K00833//adenosylmethionine---8-amino-7-oxononanoate aminotransferase [EC:2.6.1.62]+ko01100//Metabolic pathways+ko00780//Biotin metabolism	AIE04728.1|9.1e-254|Adenosylmethionine-8-amino-7-oxononanoate aminotransferase [Salmonella enterica subsp. enterica serovar Typhimurium]		12	0.997026
STM0794	455.31	7.39	5.53713	0	0	bioB	STM0794	Known_gene	1	860173	861213	NC_003197.2	+	1041	1041	523.39	601.88	240.66	4.55	7.62	10	K01012//biotin synthase [EC:2.8.1.6]+ko01100//Metabolic pathways+ko00780//Biotin metabolism	WP_000090729.1|9.7e-198|MULTISPECIES: biotin synthase [Salmonella]	GO:0008152//metabolic process;GO:0046483//heterocycle metabolic process;GO:0006768//biotin metabolic process;GO:0009058//biosynthetic process;GO:0072330//monocarboxylic acid biosynthetic process;GO:0043436//oxoacid metabolic process;GO:0009110//vitamin biosynthetic process;GO:0009987//cellular process;GO:0009108//coenzyme biosynthetic process;GO:0051188//cofactor biosynthetic process;GO:0018130//…	12	0.990521
STM0795	163.4	2.86	5.58996	0	0	bioF	STM0795	Known_gene	1	861210	862367	NC_003197.2	+	1158	1158	183.44	191.29	115.47	2.21	3.03	3.34	K00652//8-amino-7-oxononanoate synthase [EC:2.3.1.47]+ko01100//Metabolic pathways+ko00780//Biotin metabolism	WP_000118953.1|2.1e-217|MULTISPECIES: 8-amino-7-oxononanoate synthase [Salmonella]	GO:0006790//sulfur compound metabolic process;GO:0043604//amide biosynthetic process;GO:0051188//cofactor biosynthetic process;GO:1901362//organic cyclic compound biosynthetic process;GO:0051186//cofactor metabolic process;GO:0042364//water-soluble vitamin biosynthetic process;GO:0044237//cellular metabolic process;GO:0034641//cellular nitrogen compound metabolic process;GO:0018130//heterocycle b…	12	0.6675
STM0796	86.503	2.89	4.11603	2.96513e-195	6.14862e-195	bioC	STM0796	Known_gene	1	862351	863106	NC_003197.2	+	756	756	127.08	108.43	24	3.37	3.04	2.26	K02169//malonyl-CoA O-methyltransferase [EC:2.1.1.197]+ko01100//Metabolic pathways+ko00780//Biotin metabolism	CQP96296.1|3.6e-141|8-amino-7-oxononanoate synthase [Salmonella enterica subsp. enterica serovar Typhimurium str. DT104]	GO:0042364//water-soluble vitamin biosynthetic process;GO:0016053//organic acid biosynthetic process;GO:0006807//nitrogen compound metabolic process;GO:0006767//water-soluble vitamin metabolic process;GO:0034641//cellular nitrogen compound metabolic process;GO:0009110//vitamin biosynthetic process;GO:0044271//cellular nitrogen compound biosynthetic process;GO:0018130//heterocycle biosynthetic pro…	5	0.968485
STM0797	186.766	4.813	4.70099	0	0	bioD	STM0797	Known_gene	1	863099	863785	NC_003197.2	+	687	687	210.84	269.83	79.63	5.11	5.31	4.02	K01935//dethiobiotin synthetase [EC:6.3.3.3]+ko01100//Metabolic pathways+ko00780//Biotin metabolism	ADX16535.1|4.3e-125|dithiobiotin synthetase [Salmonella enterica subsp. enterica serovar Typhimurium str. ST4/74]	GO:0043603//cellular amide metabolic process;GO:0051186//cofactor metabolic process;GO:0043436//oxoacid metabolic process;GO:0009108//coenzyme biosynthetic process;GO:0044249//cellular biosynthetic process;GO:0043604//amide biosynthetic process;GO:0008152//metabolic process;GO:0071704//organic substance metabolic process;GO:0009987//cellular process;GO:0017144//drug metabolic process;GO:0006732//…	12	0.999868
STM0803	68	272.996	-1.15174	7.14315e-151	1.72584e-150	moaB	STM0803	Known_gene	1	871652	872164	NC_003197.2	+	513	513	0	40.93	163.07	320.93	178.69	319.37	K03638//molybdopterin adenylyltransferase [EC:2.7.7.75]+ko01100//Metabolic pathways+ko00790//Folate biosynthesis	WP_000084604.1|2.8e-89|MULTISPECIES: molybdenum cofactor biosynthesis protein B [Salmonella]	GO:1901362//organic cyclic compound biosynthetic process;GO:0044237//cellular metabolic process;GO:0019720//Mo-molybdopterin cofactor metabolic process;GO:1901360//organic cyclic compound metabolic process;GO:0051186//cofactor metabolic process;GO:0043545//molybdopterin cofactor metabolic process;GO:0006777//Mo-molybdopterin cofactor biosynthetic process;GO:0006807//nitrogen compound metabolic pr…	10	0.420532
STM0804	54.536	197.436	-1.55313	1.1257e-165	2.5607e-165	moaC	STM0804	Known_gene	1	872167	872652	NC_003197.2	+	486	486	0	86.78	76.83	250.55	164.85	176.91	K03637//cyclic pyranopterin monophosphate synthase [EC:4.6.1.17]+ko04122//Sulfur relay system+ko01100//Metabolic pathways+ko00790//Folate biosynthesis	WP_000080894.1|4.9e-83|MULTISPECIES: cyclic pyranopterin monophosphate synthase MoaC [Salmonella]	GO:0043545//molybdopterin cofactor metabolic process;GO:0051186//cofactor metabolic process;GO:0006796//phosphate-containing compound metabolic process;GO:0006793//phosphorus metabolic process;GO:0008152//metabolic process;GO:1901564//organonitrogen compound metabolic process;GO:0044260//cellular macromolecule metabolic process;GO:0019637//organophosphate metabolic process;GO:0044238//primary met…	10	0.995799
STM0808	2.143	1.976	1.18711	4.17274e-06	3.79792e-05	ybhM	STM0808	Known_gene	1	874243	874950	NC_003197.2	+	708	708	0	0	6.43	2.27	1.97	1.69	K06890//uncharacterized protein	WP_000529073.1|9.8e-125|MULTISPECIES: membrane protein [Salmonella]	GO:0031224//intrinsic component of membrane;GO:0044425//membrane part;GO:0016020//membrane;GO:0016021//integral component of membrane;	9	0.999968
STM0812	32.006	120.78	-1.35247	9.18613e-222	1.77256e-221	ybhO	STM0812	Known_gene	1	877115	878356	NC_003197.2	-	1242	1242	18.96	16.18	60.88	118.77	153.43	90.14	K06131//cardiolipin synthase A/B [EC:2.7.8.-]+ko01100//Metabolic pathways+ko00564//Glycerophospholipid metabolism	WP_000649648.1|2.6e-242|MULTISPECIES: cardiolipin synthase ClsB [Salmonella]	GO:0006796//phosphate-containing compound metabolic process;GO:0006793//phosphorus metabolic process;GO:0032048//cardiolipin metabolic process;GO:0046474//glycerophospholipid biosynthetic process;GO:0009987//cellular process;GO:0044249//cellular biosynthetic process;GO:0008654//phospholipid biosynthetic process;GO:0008610//lipid biosynthetic process;GO:0071704//organic substance metabolic process…	4	0.598208
STM0814	290.276	709.876	-1.0539	3.13364e-255	5.4335e-255	ybhQ	STM0814	Known_gene	1	879244	879654	NC_003197.2	+	411	411	305.19	208.31	357.33	532.36	401.27	1196		WP_000871970.1|2.3e-70|MULTISPECIES: membrane protein [Salmonella]	GO:0016021//integral component of membrane;GO:0044425//membrane part;GO:0016020//membrane;GO:0031224//intrinsic component of membrane;	1	0.999623
STM0820	958.073	167.276	2.10299	0	0	rhlE	STM0820	Known_gene	1	885589	886953	NC_003197.2	+	1365	1365	1238.85	1056.99	578.38	140.14	271.05	90.64	K11927//ATP-dependent RNA helicase RhlE [EC:3.6.4.13]+ko03018//RNA degradation	WP_000007060.1|3.2e-257|MULTISPECIES: ATP-dependent RNA helicase RhlE [Salmonella]	GO:0071826//ribonucleoprotein complex subunit organization;GO:0044085//cellular component biogenesis;GO:0016043//cellular component organization;GO:0042254//ribosome biogenesis;GO:0042255//ribosome assembly;GO:0022607//cellular component assembly;GO:0043933//protein-containing complex subunit organization;GO:0022618//ribonucleoprotein complex assembly;GO:0065003//protein-containing complex assemb…	5	0.997487
STM0821	373.053	112.176	1.58136	0	0	dinG	STM0821	Known_gene	1	887161	889305	NC_003197.2	+	2145	2145	379.44	416.24	323.48	91.88	178.78	65.87	K03722//ATP-dependent DNA helicase DinG [EC:3.6.4.12]	WP_058343955.1|0.0e+00|ATP-dependent DNA helicase DinG [Salmonella enterica]		12	0.722837
STM0837	344.666	156.193	1.09037	0	0	ybiS	STM0837	Known_gene	1	903900	904820	NC_003197.2	-	921	921	310.12	396.89	326.99	132.3	197.02	139.26	K19235//L,D-transpeptidase YbiS	WP_001056404.1|3.0e-174|MULTISPECIES: L,D-transpeptidase [Salmonella]	GO:0044036//cell wall macromolecule metabolic process;GO:0000270//peptidoglycan metabolic process;GO:1901566//organonitrogen compound biosynthetic process;GO:0044237//cellular metabolic process;GO:1901137//carbohydrate derivative biosynthetic process;GO:1901135//carbohydrate derivative metabolic process;GO:0071704//organic substance metabolic process;GO:0006022//aminoglycan metabolic process;GO:0…	12	0.923141
STM0839	35.246	6.08	2.075	2.76632e-52	1.15178e-51	STM0839	STM0839	Known_gene	1	907240	907983	NC_003197.2	+	744	744	32.31	55.13	18.3	5.98	7.16	5.1		KTW54460.1|1.3e-140|membrane protein [Salmonella enterica subsp. enterica serovar Typhimurium]		12	0.999967
STM0843	109.2	23.883	1.84484	0	0	pflF	STM0843	Known_gene	1	911350	913782	NC_003197.2	-	2433	2433	114.46	146.49	66.65	17.17	29.24	25.24	K00656//formate C-acetyltransferase [EC:2.3.1.54]+ko01120//Microbial metabolism in diverse environments+ko00640//Propanoate metabolism+ko01100//Metabolic pathways+ko00650//Butanoate metabolism+ko00620//Pyruvate metabolism	WP_000192673.1|0.0e+00|MULTISPECIES: glycyl radical protein [Salmonella]	GO:0044444//cytoplasmic part;GO:0005622//intracellular;GO:0005829//cytosol;GO:0005737//cytoplasm;GO:0044464//cell part;GO:0044424//intracellular part;GO:0005623//cell;GO:0008861//formate C-acetyltransferase activity;GO:0016740//transferase activity;GO:0016831//carboxy-lyase activity;GO:0016746//transferase activity, transferring acyl groups;GO:0016830//carbon-carbon lyase activity;GO:0016407//ace…	12	0.99976
STM0844	59.056	10.423	2.04828	2.6057e-100	7.87479e-100	pflE	STM0844	Known_gene	1	913788	914687	NC_003197.2	-	900	900	79.42	67.76	29.99	7.44	11.13	12.7	K04069//pyruvate formate lyase activating enzyme [EC:1.97.1.4]	WP_000576947.1|8.5e-174|MULTISPECIES: glycyl-radical enzyme activating protein [Salmonella]	GO:0005488//binding;GO:0043364//glycyl-radical enzyme activating activity;GO:0048037//cofactor binding;GO:0003824//catalytic activity;GO:0051540//metal cluster binding;GO:0051536//iron-sulfur cluster binding;GO:0051539//4 iron, 4 sulfur cluster binding;GO:0043365//[formate-C-acetyltransferase]-activating enzyme activity;GO:0016491//oxidoreductase activity;GO:0016829//lyase activity;	5	0.993029
STM0849	12.45	52.666	-1.03276	6.8757e-81	2.3059e-80	yliB	STM0849	Known_gene	1	920008	921546	NC_003197.2	+	1539	1539	0	0	37.35	89.7	31.86	36.44	K13889//glutathione transport system substrate-binding protein+ko02010//ABC transporters	WP_000191434.1|1.4e-298|MULTISPECIES: glutathione ABC transporter substrate-binding protein GsiB [Salmonella]	GO:0042886//amide transport;GO:0051179//localization;GO:0006810//transport;GO:0051234//establishment of localization;GO:0042938//dipeptide transport;GO:0015833//peptide transport;GO:0006857//oligopeptide transport;GO:0071702//organic substance transport;GO:0055085//transmembrane transport;GO:0071705//nitrogen compound transport;GO:0098533//ATPase dependent transmembrane transport complex;GO:19903…	10	0.981333
STM0851	53.623	26.706	1.11073	6.06041e-59	2.3866e-58	yliD	STM0851	Known_gene	1	922530	923441	NC_003197.2	+	912	912	52.22	44.55	64.1	31.42	32.46	16.24	K13891//glutathione transport system permease protein+ko02010//ABC transporters	WP_001236024.1|5.4e-168|MULTISPECIES: glutathione ABC transporter permease GsiD [Salmonella]	GO:0006810//transport;GO:0055085//transmembrane transport;GO:0051179//localization;GO:0051234//establishment of localization;GO:0071944//cell periphery;GO:0005886//plasma membrane;GO:0016020//membrane;GO:0005623//cell;GO:0044425//membrane part;GO:0044464//cell part;GO:0031224//intrinsic component of membrane;GO:0016021//integral component of membrane;GO:0005215//transporter activity;GO:0022857//t…	5	0.450031
STM0852	177.316	55.466	1.19508	1.79336e-207	3.58233e-207	yliG	STM0852	Known_gene	1	923532	924857	NC_003197.2	-	1326	1326	283.63	151.24	97.08	49.57	82.81	34.02	K14441//ribosomal protein S12 methylthiotransferase [EC:2.8.4.4]	WP_098059717.1|3.1e-257|30S ribosomal protein S12 methylthiotransferase RimO [Salmonella enterica]	GO:0044237//cellular metabolic process;GO:0006807//nitrogen compound metabolic process;GO:0009987//cellular process;GO:0071704//organic substance metabolic process;GO:0044267//cellular protein metabolic process;GO:0006400//tRNA modification;GO:0006464//cellular protein modification process;GO:0006139//nucleobase-containing compound metabolic process;GO:0006399//tRNA metabolic process;GO:0043170//…	5	0.998502
STM0854	517.14	2.913	6.70596	0	0	STM0854	STM0854	Known_gene	1	926184	926699	NC_003197.2	+	516	516	694.79	699.28	157.35	2.28	4.98	1.48		WP_001521476.1|2.0e-90|MULTISPECIES: CoA ester lyase [Salmonella]	GO:0071704//organic substance metabolic process;GO:0009987//cellular process;GO:0008152//metabolic process;GO:0019752//carboxylic acid metabolic process;GO:0006107//oxaloacetate metabolic process;GO:0043436//oxoacid metabolic process;GO:0044237//cellular metabolic process;GO:0043648//dicarboxylic acid metabolic process;GO:0044281//small molecule metabolic process;GO:0006082//organic acid metaboli…	12	0.732375
STM0855	314.54	5.086	5.46504	0	0	STM0855	STM0855	Known_gene	1	926617	927471	NC_003197.2	+	855	855	514.58	257.52	171.52	4.11	8.12	3.03	K03521//electron transfer flavoprotein beta subunit	WP_000442433.1|1.2e-153|MULTISPECIES: electron transfer flavoprotein subunit beta/FixA family protein [Salmonella]	GO:0005829//cytosol;GO:0005737//cytoplasm;GO:0005623//cell;GO:0044464//cell part;GO:0044444//cytoplasmic part;GO:0044424//intracellular part;GO:0005622//intracellular;GO:0016491//oxidoreductase activity;GO:0003824//catalytic activity;GO:0009055//electron transfer activity;	5	0.999903
STM0856	223.496	7.456	4.60007	0	0	STM0856	STM0856	Known_gene	1	927482	928429	NC_003197.2	+	948	948	150.47	363.74	156.28	9.46	9.34	3.57	K03522//electron transfer flavoprotein alpha subunit	WP_000157776.1|1.6e-170|MULTISPECIES: electron transfer flavoprotein subunit alpha [Salmonella]	GO:0006635//fatty acid beta-oxidation;GO:1901575//organic substance catabolic process;GO:0044237//cellular metabolic process;GO:0016054//organic acid catabolic process;GO:0033539//fatty acid beta-oxidation using acyl-CoA dehydrogenase;GO:0034440//lipid oxidation;GO:0055114//oxidation-reduction process;GO:0030258//lipid modification;GO:0019752//carboxylic acid metabolic process;GO:0032787//monocar…	12	0.994165
STM0857	208.843	10.803	3.59006	0	0	STM0857	STM0857	Known_gene	1	928723	929886	NC_003197.2	+	1164	1164	263.56	294.06	68.91	9.7	11.79	10.92	K00249//acyl-CoA dehydrogenase [EC:1.3.8.7]+ko00410//beta-Alanine metabolism+ko00280//Valine, leucine and isoleucine degradation+ko01130//Biosynthesis of antibiotics+ko00640//Propanoate metabolism+ko01100//Metabolic pathways+ko01110//Biosynthesis of secondary metabolites+ko01212//Fatty acid metabolism+ko00071//Fatty acid degradation+ko01200//Carbon metabolism	WP_079787719.1|7.2e-226|acyl-CoA dehydrogenase [Salmonella enterica]		12	0.984205
STM0858	98.883	7.14	3.22152	0	0	STM0858	STM0858	Known_gene	1	930335	932020	NC_003197.2	+	1686	1686	124.72	130.06	41.87	6.87	7.39	7.16	K00311//electron-transferring-flavoprotein dehydrogenase [EC:1.5.5.1]	WP_001000303.1|0.0e+00|MULTISPECIES: electron transfer flavoprotein-ubiquinone oxidoreductase [Salmonella]	GO:0055114//oxidation-reduction process;GO:0008152//metabolic process;GO:0015980//energy derivation by oxidation of organic compounds;GO:0009987//cellular process;GO:0022900//electron transport chain;GO:0045333//cellular respiration;GO:0022904//respiratory electron transport chain;GO:0006091//generation of precursor metabolites and energy;GO:0044237//cellular metabolic process;GO:0003824//catalyt…	12	0.893713
STM0859	309.736	8.91	4.23904	0	0	STM0859	STM0859	Known_gene	1	932026	932916	NC_003197.2	-	891	891	561.77	296.71	70.73	6.93	13.67	6.13		WP_000545327.1|7.4e-162|MULTISPECIES: LysR family transcriptional regulator [Salmonella]	GO:0044424//intracellular part;GO:0005737//cytoplasm;GO:0005622//intracellular;GO:0005623//cell;GO:0005829//cytosol;GO:0044444//cytoplasmic part;GO:0044464//cell part;GO:0003700//DNA-binding transcription factor activity;GO:0003690//double-stranded DNA binding;GO:0003677//DNA binding;GO:0044212//transcription regulatory region DNA binding;GO:0000984//bacterial-type RNA polymerase regulatory regio…	5	0.999525
STM0862	177.78	677.84	-1.48132	0	0	yliJ	STM0862	Known_gene	1	934630	935256	NC_003197.2	-	627	627	116.13	132.11	285.1	736.45	396.34	900.73	K00799//glutathione S-transferase [EC:2.5.1.18]+ko00983//Drug metabolism - other enzymes+ko00480//Glutathione metabolism	WP_000631907.1|1.6e-118|MULTISPECIES: glutathione S-transferase family protein [Salmonella]	GO:0044464//cell part;GO:0005623//cell;GO:0005622//intracellular;GO:0044424//intracellular part;GO:0005737//cytoplasm;GO:0043168//anion binding;GO:0042277//peptide binding;GO:0005488//binding;GO:0016740//transferase activity;GO:0033218//amide binding;GO:0004364//glutathione transferase activity;GO:0003824//catalytic activity;GO:1901681//sulfur compound binding;GO:0048037//cofactor binding;GO:0072…	1	0.989388
STM0865	403.4	132.57	1.32762	1.39575e-283	2.28736e-283	ybjG	STM0865	Known_gene	1	937577	938185	NC_003197.2	-	609	609	439.2	476.93	294.07	176.73	133.86	87.12	K19302//undecaprenyl-diphosphatase [EC:3.6.1.27]+ko00550//Peptidoglycan biosynthesis	EDZ16339.1|5.5e-116|putative undecaprenyl-diphosphatase YbjG [Salmonella enterica subsp. enterica serovar 4 [Salmonella enterica subsp. enterica serovar 4 [Salmonella enterica subsp. enterica serovar 4,[5],12:i:- str. CVM23701]	GO:0005886//plasma membrane;GO:0016021//integral component of membrane;GO:0031224//intrinsic component of membrane;GO:0044425//membrane part;GO:0016020//membrane;GO:0044464//cell part;GO:0071944//cell periphery;GO:0005623//cell;GO:0016818//hydrolase activity, acting on acid anhydrides, in phosphorus-containing anhydrides;GO:0050380//undecaprenyl-diphosphatase activity;GO:0016817//hydrolase activi…	12	0.941704
STM0884	0	4.506	-1.9925	3.40873e-18	2.20578e-17	STM0884	STM0884	Known_gene	1	954529	955872	NC_003197.2	+	1344	1344	0	0	0	2.93	8.32	2.27	K03475//PTS system, ascorbate-specific IIC component+ko01120//Microbial metabolism in diverse environments+ko01100//Metabolic pathways+ko02060//Phosphotransferase system (PTS)+ko00053//Ascorbate and aldarate metabolism	WP_000399323.1|2.0e-259|MULTISPECIES: PTS sugar transporter subunit IIC [Salmonella]	GO:0051179//localization;GO:0051234//establishment of localization;GO:0006810//transport;GO:0008643//carbohydrate transport;GO:0009401//phosphoenolpyruvate-dependent sugar phosphotransferase system;GO:0071702//organic substance transport;GO:0016021//integral component of membrane;GO:0044425//membrane part;GO:0016020//membrane;GO:0031224//intrinsic component of membrane;	8	0.734435
STM0885	32.963	13.64	1.2315	2.90973e-14	2.05448e-13	STM0885	STM0885	Known_gene	1	955902	956222	NC_003197.2	+	321	321	0	68.55	30.34	8.92	19.82	12.18	K02822//PTS system, ascorbate-specific IIB component [EC:2.7.1.194]+ko01120//Microbial metabolism in diverse environments+ko01100//Metabolic pathways+ko02060//Phosphotransferase system (PTS)+ko00053//Ascorbate and aldarate metabolism	WP_079950783.1|2.7e-53|PTS sugar transporter subunit IIB, partial [Salmonella enterica]	GO:0071702//organic substance transport;GO:0051179//localization;GO:0008643//carbohydrate transport;GO:0009401//phosphoenolpyruvate-dependent sugar phosphotransferase system;GO:0006810//transport;GO:0051234//establishment of localization;GO:0016772//transferase activity, transferring phosphorus-containing groups;GO:0103111//D-glucosamine PTS permease activity;GO:0005215//transporter activity;GO:0…	6	0.889895
STM0887	961.086	3785.32	-1.12821	0	0	artJ	STM0887	Known_gene	1	957938	958669	NC_003197.2	-	732	732	197.2	420.62	2265.44	2639.41	3782.23	4934.31	K09996//arginine transport system substrate-binding protein+ko02010//ABC transporters	WP_000737538.1|1.4e-134|MULTISPECIES: arginine ABC transporter substrate-binding protein [Salmonella]	GO:0051179//localization;GO:0071705//nitrogen compound transport;GO:0051234//establishment of localization;GO:0006810//transport;GO:0042597//periplasmic space;GO:0044464//cell part;GO:0005623//cell;GO:0031975//envelope;GO:0016020//membrane;GO:0030288//outer membrane-bounded periplasmic space;GO:0030313//cell envelope;GO:0038023//signaling receptor activity;GO:0015075//ion transmembrane transporte…	4	0.841604
STM0890	229.25	600.673	-1.01257	0	0	artI	STM0890	Known_gene	1	960297	961028	NC_003197.2	-	732	732	131.47	196.29	359.99	756.4	579.13	466.49	K09997//arginine transport system substrate-binding protein+ko02010//ABC transporters	WP_000756586.1|4.8e-135|MULTISPECIES: arginine ABC transporter substrate-binding protein [Salmonella]	GO:0051234//establishment of localization;GO:0051179//localization;GO:0071705//nitrogen compound transport;GO:0006810//transport;GO:0044464//cell part;GO:0042597//periplasmic space;GO:0031975//envelope;GO:0030288//outer membrane-bounded periplasmic space;GO:0005623//cell;GO:0030313//cell envelope;GO:0016020//membrane;GO:0036094//small molecule binding;GO:0008066//glutamate receptor activity;GO:00…	10	0.999417
STM0892	179.6	799.303	-1.41475	0	0	ybjP	STM0892	Known_gene	1	962004	962519	NC_003197.2	-	516	516	47.67	122.02	369.11	548.62	532.61	1316.68		WP_001270724.1|1.2e-92|MULTISPECIES: lipoprotein [Salmonella]		1	0.999987
STM0908	0	11.266	-1.69923	8.47508e-13	6.17749e-12	STM0908	STM0908	Known_gene	1	977773	978258	NC_003197.2	+	486	486	0	0	0	10.91	7.94	14.95	K14744//prophage endopeptidase [EC:3.4.-.-]	WP_001050822.1|2.2e-83|lysis protein [Salmonella enterica]	GO:0044419//interspecies interaction between organisms;GO:0035890//exit from host;GO:0009987//cellular process;GO:0016032//viral process;GO:0052192//movement in environment of other organism involved in symbiotic interaction;GO:0044403//symbiont process;GO:0019076//viral release from host cell;GO:0051701//interaction with host;GO:0051704//multi-organism process;GO:0052126//movement in host enviro…	1	0.975171
STM0926	8.033	1.85	1.31301	8.38728e-18	5.48208e-17	STM0926	STM0926	Known_gene	1	999073	1001445	NC_003197.2	+	2373	2373	9.78	12.37	1.95	1.76	2.03	1.76		WP_001144671.1|0.0e+00|tail protein [Salmonella enterica]		12	0.993945
STM0927	0	0.376	2.92553	1.31425e-08	1.08797e-07	STM0927	STM0927	Known_gene	1	1001445	1002020	NC_003197.2	+	576	576	0	0	0	0.1	0.64	0.39		WP_001116083.1|3.4e-107|tail fiber assembly protein [Salmonella enterica]		4	0.482126
STM0940	910.083	308.116	1.39389	0	0	ybjX	STM0940	Known_gene	1	1017518	1018486	NC_003197.2	-	969	969	1078.58	920.25	731.42	325.27	261.16	337.92	K09824//uncharacterized protein	WP_000087085.1|1.0e-180|MULTISPECIES: DUF535 domain-containing protein [Salmonella]	GO:0006950//response to stress;GO:0050896//response to stimulus;GO:0006974//cellular response to DNA damage stimulus;GO:0051716//cellular response to stimulus;GO:0033554//cellular response to stress;GO:0009987//cellular process;GO:0005829//cytosol;GO:0005623//cell;GO:0044444//cytoplasmic part;GO:0044464//cell part;GO:0005622//intracellular;GO:0005737//cytoplasm;GO:0044424//intracellular part;	5	0.982343
STM0942	312.47	101.84	1.19427	0	0	ybjZ	STM0942	Known_gene	1	1019729	1021675	NC_003197.2	+	1947	1947	394.84	357.29	185.28	122.65	121.81	61.06	K05685//macrolide transport system ATP-binding/permease protein [EC:3.6.3.-]+ko02010//ABC transporters	WP_000125877.1|0.0e+00|MULTISPECIES: macrolide ABC transporter ATP-binding protein/permease MacB [Salmonella]	GO:0042221//response to chemical;GO:0050896//response to stimulus;GO:0046677//response to antibiotic;GO:0071944//cell periphery;GO:0005623//cell;GO:0016020//membrane;GO:0005886//plasma membrane;GO:0044425//membrane part;GO:0044464//cell part;GO:0031224//intrinsic component of membrane;GO:0016021//integral component of membrane;GO:0016818//hydrolase activity, acting on acid anhydrides, in phosphor…	5	0.975185
STM0943	796.3	1645.23	-1.03273	1.53977e-279	2.52757e-279	cspD	STM0943	Known_gene	1	1021805	1022026	NC_003197.2	-	222	222	616.13	1051.37	721.4	1111.54	760.48	3063.68	K03704//cold shock protein (beta-ribbon, CspA family)	ESB85360.1|3.8e-35|cold shock-like protein CspD, partial [Salmonella enterica subsp. enterica serovar Agona str. SA-5]	GO:2000112//regulation of cellular macromolecule biosynthetic process;GO:0051171//regulation of nitrogen compound metabolic process;GO:0010468//regulation of gene expression;GO:1903506//regulation of nucleic acid-templated transcription;GO:0031326//regulation of cellular biosynthetic process;GO:0060255//regulation of macromolecule metabolic process;GO:0006355//regulation of transcription, DNA-tem…	1	0.990916
STM0950	47.346	101.086	-1.25365	8.15321e-89	2.60361e-88	STM0950	STM0950	Known_gene	1	1027682	1028359	NC_003197.2	-	678	678	71.27	30.4	40.37	131.63	81.97	89.66		EHB41111.1|6.3e-121|isochorismatase family protein [Salmonella enterica subsp. enterica serovar Infantis str. SARB27]	GO:0003824//catalytic activity;GO:0016787//hydrolase activity;	10	0.977159
STM0951	11.373	36.473	-1.70219	1.67528e-64	6.36964e-64	STM0951	STM0951	Known_gene	1	1028379	1029239	NC_003197.2	-	861	861	0	23.65	10.47	35.62	32.1	41.7	K06911//uncharacterized protein	WP_000809973.1|1.2e-164|MULTISPECIES: pirin family protein [Salmonella]	GO:0051213//dioxygenase activity;GO:0016491//oxidoreductase activity;GO:0008127//quercetin 2,3-dioxygenase activity;GO:0016702//oxidoreductase activity, acting on single donors with incorporation of molecular oxygen, incorporation of two atoms of oxygen;GO:0003824//catalytic activity;GO:0016701//oxidoreductase activity, acting on single donors with incorporation of molecular oxygen;	7	0.503476
STM0953	1864.61	308.15	2.15961	0	0	infA	STM0953	Known_gene	1	1030350	1030568	NC_003197.2	-	219	219	2562.2	1953.13	1078.51	245.7	490.06	188.69	K02518//translation initiation factor IF-1	WP_001040187.1|6.7e-32|MULTISPECIES: translation initiation factor IF-1 [Proteobacteria]	GO:0005623//cell;GO:0044444//cytoplasmic part;GO:0044464//cell part;GO:0005829//cytosol;GO:0005737//cytoplasm;GO:0005622//intracellular;GO:0044424//intracellular part;GO:0044877//protein-containing complex binding;GO:1901363//heterocyclic compound binding;GO:0019843//rRNA binding;GO:0003824//catalytic activity;GO:0043022//ribosome binding;GO:0008135//translation factor activity, RNA binding;GO:00…	5	0.99997
STM0954	875.886	97.506	2.79807	0	0	STM0954	STM0954	Known_gene	1	1030496	1030879	NC_003197.2	-	384	384	956.69	1106.95	564.02	84.27	158.52	49.73		WP_001539595.1|1.2e-68|MULTISPECIES: membrane protein [Salmonella]		12	0.985281
STM0965	8.246	44.746	-1.38807	1.40657e-43	6.3839e-43	dmsB	STM0965	Known_gene	1	1047779	1048396	NC_003197.2	+	618	618	0	0	24.74	36	69.35	28.89	K07307//anaerobic dimethyl sulfoxide reductase subunit B (DMSO reductase iron- sulfur subunit)+ko00920//Sulfur metabolism	WP_000213069.1|5.5e-124|MULTISPECIES: dimethylsulfoxide reductase subunit B [Salmonella]	GO:0003824//catalytic activity;GO:0016491//oxidoreductase activity;	8	0.717055
STM0972	370.316	8.47	4.78632	0	0	STM0972	STM0972	Known_gene	1	1054064	1055023	NC_003197.2	+	960	960	618.8	337.9	154.25	15.44	6.6	3.37		WP_001145561.1|3.3e-184|MULTISPECIES: SPI-2 type III secretion system effector SopD2 [Salmonella]	GO:0009306//protein secretion;GO:0030254//protein secretion by the type III secretion system;GO:0046903//secretion;GO:0032940//secretion by cell;GO:0071705//nitrogen compound transport;GO:0071806//protein transmembrane transport;GO:0008104//protein localization;GO:0033036//macromolecule localization;GO:0006810//transport;GO:0009405//pathogenesis;GO:0044419//interspecies interaction between organi…	5	0.999969
STM0975	419.463	69.156	2.19699	0	0	ycaO	STM0975	Known_gene	1	1058703	1060463	NC_003197.2	-	1761	1761	609.74	395.83	252.82	57.99	97.75	51.73	K09136//ribosomal protein S12 methylthiotransferase accessory factor	WP_000194823.1|0.0e+00|MULTISPECIES: 30S ribosomal protein S12 methylthiotransferase accessory protein YcaO [Salmonella]	GO:0005737//cytoplasm;GO:0005840//ribosome;GO:0043229//intracellular organelle;GO:0043226//organelle;GO:0044464//cell part;GO:0044424//intracellular part;GO:1990904//ribonucleoprotein complex;GO:0043232//intracellular non-membrane-bounded organelle;GO:0005622//intracellular;GO:0005623//cell;GO:0044444//cytoplasmic part;GO:0043228//non-membrane-bounded organelle;GO:0032991//protein-containing comp…	5	0.999996
STM0984	224.41	84.84	1.08789	0	0	msbA	STM0984	Known_gene	1	1070438	1072186	NC_003197.2	+	1749	1749	280.31	239.16	153.76	88.25	103.68	62.59	K11085//ATP-binding cassette, subfamily B, bacterial MsbA [EC:3.6.3.-]+ko02010//ABC transporters	WP_000551249.1|0.0e+00|MULTISPECIES: lipid A ABC transporter ATP-binding protein/permease MsbA [Salmonella]	GO:0005886//plasma membrane;GO:0016020//membrane;GO:0005623//cell;GO:0044425//membrane part;GO:0031224//intrinsic component of membrane;GO:0071944//cell periphery;GO:0044464//cell part;GO:0016021//integral component of membrane;GO:0016887//ATPase activity;GO:0017076//purine nucleotide binding;GO:0022857//transmembrane transporter activity;GO:0005488//binding;GO:0016817//hydrolase activity, acting…	5	0.999402
STM1001	6.763	40.01	-1.43027	4.18007e-29	2.25617e-28	STM1001	STM1001	Known_gene	1	1093083	1093544	NC_003197.2	-	462	462	0	0	20.29	32.72	27.45	59.86		WP_000762342.1|1.4e-76|MULTISPECIES: Lrp/AsnC family transcriptional regulator [Salmonella]	GO:0044464//cell part;GO:0044444//cytoplasmic part;GO:0044424//intracellular part;GO:0005737//cytoplasm;GO:0005623//cell;GO:0005829//cytosol;GO:0005622//intracellular;GO:0005488//binding;GO:0003676//nucleic acid binding;GO:0097159//organic cyclic compound binding;GO:0003677//DNA binding;GO:0043565//sequence-specific DNA binding;GO:0140110//transcription regulator activity;GO:1901363//heterocyclic…	1	0.999318
STM1003	1.026	0.766	1.47662	1.27842e-07	1.09722e-06	STM1003	STM1003	Known_gene	1	1095320	1096756	NC_003197.2	+	1437	1437	0	0	3.08	0.8	0.94	0.56	K03310//alanine or glycine:cation symporter, AGCS family	WP_000893207.1|4.8e-272|MULTISPECIES: sodium:alanine symporter family protein [Salmonella]	GO:0071944//cell periphery;GO:0016020//membrane;GO:0044464//cell part;GO:0005886//plasma membrane;GO:0031224//intrinsic component of membrane;GO:0005623//cell;GO:0044425//membrane part;GO:0016021//integral component of membrane;GO:0015318//inorganic molecular entity transmembrane transporter activity;GO:0015291//secondary active transmembrane transporter activity;GO:0022858//alanine transmembrane…	9	0.999776
STM1004	305.703	129.67	1.20567	0	0	pncB	STM1004	Known_gene	1	1096834	1098036	NC_003197.2	-	1203	1203	333.13	284.23	299.75	129.5	141.06	118.45	K00763//nicotinate phosphoribosyltransferase [EC:6.3.4.21]+ko01100//Metabolic pathways+ko00760//Nicotinate and nicotinamide metabolism	AIE04800.1|3.7e-233|Nicotinate phosphoribosyltransferase [Salmonella enterica subsp. enterica serovar Typhimurium]	GO:0018130//heterocycle biosynthetic process;GO:0044238//primary metabolic process;GO:0006725//cellular aromatic compound metabolic process;GO:0008152//metabolic process;GO:1901566//organonitrogen compound biosynthetic process;GO:0009117//nucleotide metabolic process;GO:0072525//pyridine-containing compound biosynthetic process;GO:0044271//cellular nitrogen compound biosynthetic process;GO:000905…	5	0.915891
STM1016	6.93	3.056	2.26188	2.18633e-16	1.46884e-15	STM1016	STM1016	Known_gene	1	1107993	1108340	NC_003197.2	+	348	348	0	0	20.79	3.26	2.96	2.95		WP_000113629.1|2.8e-56|DUF977 family protein [Salmonella enterica]	GO:0005488//binding;GO:1901363//heterocyclic compound binding;GO:0003676//nucleic acid binding;GO:0097159//organic cyclic compound binding;GO:0003677//DNA binding;	9	0.998219
STM1017	47.873	16.39	1.27068	6.42319e-17	4.26814e-16	STM1017	STM1017	Known_gene	1	1108337	1108648	NC_003197.2	+	312	312	41.49	70.79	31.34	12.58	15.66	20.93		WP_000065108.1|3.9e-49|ead/Ea22-like family protein, partial [Salmonella enterica]		12	0.998636
STM1018	280.736	0.383	9.38143	2.45186e-272	4.09141e-272	STM1018	STM1018	Known_gene	1	1108726	1109016	NC_003197.2	+	291	291	493.21	131.67	217.33	0.05	0.48	0.62		WP_010989054.1|5.2e-48|hypothetical protein [Salmonella enterica]		5	0.800871
STM1022	20.433	5.143	1.18711	1.34854e-13	9.67188e-13	STM1022	STM1022	Known_gene	1	1111512	1112309	NC_003197.2	+	798	798	30.02	25.61	5.67	6.14	6.04	3.25		WP_001047631.1|2.4e-151|antitermination protein [Salmonella enterica]	GO:0050789//regulation of biological process;GO:0065007//biological regulation;GO:0019222//regulation of metabolic process;GO:0080090//regulation of primary metabolic process;GO:1903506//regulation of nucleic acid-templated transcription;GO:0051252//regulation of RNA metabolic process;GO:0006355//regulation of transcription, DNA-templated;GO:0031326//regulation of cellular biosynthetic process;GO…	5	0.925613
STM1023	226.02	71.293	1.54081	1.80994e-112	5.13539e-112	STM1023	STM1023	Known_gene	1	1112376	1112693	NC_003197.2	+	318	318	324.81	138.56	214.69	59.27	133.25	21.36		WP_010989004.1|8.2e-55|hypothetical protein [Salmonella enterica]		5	0.710945
STM1024	16.076	5.286	2.64654	1.38128e-13	9.91427e-13	STM1024	STM1024	Known_gene	1	1112867	1112992	NC_003197.2	+	126	126	0	0	48.23	7.56	5.14	3.16		WP_001534733.1|2.8e-14|MULTISPECIES: hypothetical protein [Salmonella]		9	0.995113
STM1031	8.086	12.856	-1.16617	9.03495e-35	4.56227e-34	STM1031	STM1031	Known_gene	1	1116860	1118998	NC_003197.2	+	2139	2139	10.87	9.28	4.11	13.11	15.1	10.36		ACF62035.1|0.0e+00|phage terminase large subunit [Salmonella enterica subsp. enterica serovar Newport str. SL254]		10	0.604005
STM1034	15.013	3.923	3.03511	1.05404e-40	4.91281e-40	STM1034	STM1034	Known_gene	1	1122841	1123164	NC_003197.2	+	324	324	0	0	45.04	3.14	4.2	4.43		EMR49733.1|2.5e-51|hypothetical protein A670_05103 [Salmonella enterica subsp. enterica serovar Dublin str. UC16]		9	0.99385
STM1038	0	6.123	-1.53668	1.90875e-10	1.49348e-09	STM1038	STM1038	Known_gene	1	1124413	1125162	NC_003197.2	+	750	750	0	0	0	6.72	6.69	4.96		WP_000132756.1|8.2e-138|tail protein [Salmonella enterica]		10	0.991085
STM1044	2085.84	272.213	2.61022	0	0	sodC	STM1044	Known_gene	1	1130041	1130574	NC_003197.2	-	534	534	2664.92	2273.71	1318.89	338.43	152.42	325.79	K04565//superoxide dismutase, Cu-Zn family [EC:1.15.1.1]	WP_000877926.1|1.2e-98|MULTISPECIES: superoxide dismutase [Cu-Zn] [Salmonella]	GO:0044237//cellular metabolic process;GO:0006950//response to stress;GO:0098869//cellular oxidant detoxification;GO:0071451//cellular response to superoxide;GO:0034599//cellular response to oxidative stress;GO:0033554//cellular response to stress;GO:0009987//cellular process;GO:1901701//cellular response to oxygen-containing compound;GO:1990748//cellular detoxification;GO:0071450//cellular respo…	5	0.987072
STM1045	25.29	34.403	-1.27364	1.80618e-32	9.38061e-32	STM1045	STM1045	Known_gene	1	1130664	1131359	NC_003197.2	+	696	696	69.32	0	6.55	29.66	26.78	46.77		WP_001152415.1|4.8e-132|MULTISPECIES: phage minor tail protein L [Salmonella]		2	0.963438
STM1046	2.05	18.7	-2.10178	9.93478e-39	4.74934e-38	STM1046	STM1046	Known_gene	1	1131369	1132106	NC_003197.2	+	738	738	0	0	6.15	16.69	20.43	18.98		WP_000606351.1|1.0e-148|MULTISPECIES: phage tail protein [Salmonella]	GO:0008235//metalloexopeptidase activity;GO:0003824//catalytic activity;GO:0070011//peptidase activity, acting on L-amino acid peptides;GO:0043169//cation binding;GO:0008238//exopeptidase activity;GO:0046872//metal ion binding;GO:0005488//binding;GO:0043167//ion binding;GO:0140096//catalytic activity, acting on a protein;GO:0008237//metallopeptidase activity;GO:0008270//zinc ion binding;GO:004691…	4	0.880109
STM1047	0	14.926	-2.70496	1.77256e-39	8.40629e-39	STM1047	STM1047	Known_gene	1	1132004	1132708	NC_003197.2	+	705	705	0	0	0	13.85	15.39	15.54		WP_000246065.1|2.0e-125|tail assembly protein [Salmonella enterica]		10	0.760687
STM1051	285.56	3.743	5.87429	0	0	sseI	STM1051	Known_gene	1	1139959	1140927	NC_003197.2	+	969	969	455.69	216.88	184.11	3.54	5.36	2.33	K15354//secreted effector protein SseI+ko05132//Salmonella infection	WP_001533476.1|1.8e-190|SPI-2 type III secretion system effector SseI [Salmonella enterica]	GO:0009405//pathogenesis;GO:0051704//multi-organism process;GO:0044419//interspecies interaction between organisms;GO:0044217//other organism part;GO:0033643//host cell part;GO:0043657//host cell;GO:0018995//host;GO:0043656//intracellular region of host;GO:0030430//host cell cytoplasm;GO:0044215//other organism;GO:0033646//host intracellular part;GO:0005576//extracellular region;GO:0044216//other…	5	0.999479
STM1053	110.27	26.886	1.3932	8.57752e-69	3.15172e-68	STM1053	STM1053	Known_gene	1	1141575	1142201	NC_003197.2	-	627	627	154.84	132.11	43.86	25.68	38.09	16.89		WP_000334547.1|4.9e-120|MULTISPECIES: SOS response-associated peptidase [Salmonella]	GO:0008233//peptidase activity;GO:0016787//hydrolase activity;GO:0140096//catalytic activity, acting on a protein;GO:0003824//catalytic activity;	5	0.981778
STM1054	51.976	15.653	2.17261	2.95017e-55	1.19626e-54	STM1054	STM1054	Known_gene	1	1142270	1142569	NC_003197.2	-	300	300	0	74.02	81.91	13.05	14.85	19.06		WP_010989011.1|3.4e-50|hypothetical protein [Salmonella enterica]		11	0.982858
STM1066	1205.96	300.17	1.68838	5.05275e-272	8.44524e-272	rmf	STM1066	Known_gene	1	1157629	1157796	NC_003197.2	+	168	168	869.15	1928.05	820.68	467.23	256.82	176.46	K03812//ribosome modulation factor	WP_001537784.1|3.9e-24|MULTISPECIES: ribosome modulation factor [Salmonella]	GO:0006417//regulation of translation;GO:0060255//regulation of macromolecule metabolic process;GO:0010556//regulation of macromolecule biosynthetic process;GO:0019222//regulation of metabolic process;GO:0010608//posttranscriptional regulation of gene expression;GO:0050789//regulation of biological process;GO:0031323//regulation of cellular metabolic process;GO:0065007//biological regulation;GO:0…	12	0.989095
STM1072	10.106	50.53	-1.20417	2.35452e-37	1.14478e-36	yccR	STM1072	Known_gene	1	1163088	1163693	NC_003197.2	+	606	606	0	0	30.32	40.18	44.45	66.96	K07343//DNA transformation protein and related proteins	WP_023195821.1|2.0e-110|TfoX family DNA transformation protein [Salmonella enterica]		4	0.750127
STM1074	22.846	60.41	-1.41835	1.4967e-41	6.93533e-41	yccF	STM1074	Known_gene	1	1165852	1166298	NC_003197.2	-	447	447	0	47.51	21.03	55.06	53.96	72.21		WP_001261222.1|7.4e-78|MULTISPECIES: YccF domain-containing protein [Salmonella]	GO:0031224//intrinsic component of membrane;GO:0016020//membrane;GO:0044464//cell part;GO:0016021//integral component of membrane;GO:0005886//plasma membrane;GO:0044425//membrane part;GO:0071944//cell periphery;GO:0005623//cell;	7	0.905712
STM1076	38.466	276.803	-2.40512	0	0	mgsA	STM1076	Known_gene	1	1168512	1168970	NC_003197.2	-	459	459	54.1	0	61.3	255.35	163.13	411.93	K01734//methylglyoxal synthase [EC:4.2.3.3]+ko01120//Microbial metabolism in diverse environments+ko00640//Propanoate metabolism	WP_000424187.1|6.6e-82|MULTISPECIES: methylglyoxal synthase [Salmonella]	GO:0042180//cellular ketone metabolic process;GO:0009058//biosynthetic process;GO:1901576//organic substance biosynthetic process;GO:0008152//metabolic process;GO:0044281//small molecule metabolic process;GO:0044283//small molecule biosynthetic process;GO:0046184//aldehyde biosynthetic process;GO:0009438//methylglyoxal metabolic process;GO:0071704//organic substance metabolic process;GO:0006081//…	1	0.999763
STM1084	514.716	189.78	1.3388	3.48326e-207	6.96743e-207	yccK	STM1084	Known_gene	1	1173840	1174169	NC_003197.2	-	330	330	623.06	465.15	455.94	144.42	228.95	195.97	K11179//tRNA 2-thiouridine synthesizing protein E [EC:2.8.1.-]+ko04122//Sulfur relay system	WP_000904446.1|2.5e-54|MULTISPECIES: sulfurtransferase TusE [Salmonella]	GO:0006725//cellular aromatic compound metabolic process;GO:0034641//cellular nitrogen compound metabolic process;GO:0002097//tRNA wobble base modification;GO:1901360//organic cyclic compound metabolic process;GO:0016070//RNA metabolic process;GO:0034660//ncRNA metabolic process;GO:0006807//nitrogen compound metabolic process;GO:0034227//tRNA thio-modification;GO:0002098//tRNA wobble uridine modi…	5	0.991613
STM1087	334.273	53.653	2.23736	0	0	pipA	STM1087	Known_gene	1	1175536	1176216	NC_003197.2	-	681	681	354.67	453.91	194.24	48.01	68.38	44.57		WP_000938191.1|1.4e-128|MULTISPECIES: type III secretion system effector protease PipA [Salmonella]	GO:0016787//hydrolase activity;GO:0003824//catalytic activity;GO:0140096//catalytic activity, acting on a protein;GO:0008233//peptidase activity;	12	0.99989
STM1088	391.433	8.983	4.56097	0	0	pipB	STM1088	Known_gene	1	1176438	1177313	NC_003197.2	-	876	876	599.03	487.86	87.41	15.38	5.76	5.81		WP_001123045.1|3.7e-166|MULTISPECIES: SPI-2 type III secretion system effector PipB [Salmonella]	GO:0009987//cellular process;GO:0071702//organic substance transport;GO:0006810//transport;GO:0032940//secretion by cell;GO:0033036//macromolecule localization;GO:0051179//localization;GO:0055085//transmembrane transport;GO:0009405//pathogenesis;GO:0051704//multi-organism process;GO:0042886//amide transport;GO:0008104//protein localization;GO:0002790//peptide secretion;GO:0009306//protein secreti…	5	0.981839
STM1089	5.056	33.466	-1.69923	4.03241e-23	2.39566e-22	STM1089	STM1089	Known_gene	1	1177531	1177851	NC_003197.2	+	321	321	0	0	15.17	61.02	23.46	15.92		CBW17124.1|2.1e-50|conserved hypothetical inner membrane protein [Salmonella enterica subsp. enterica serovar Typhimurium str. SL1344]		10	0.996307
STM1090	93.32	344.26	-1.56697	9.60701e-203	1.9556e-202	pipC	STM1090	Known_gene	1	1177861	1178202	NC_003197.2	-	342	342	74.82	63.84	141.3	607.95	215.25	209.58		WP_000444724.1|3.2e-57|MULTISPECIES: type III secretion system chaperone SigE [Salmonella]	GO:0044419//interspecies interaction between organisms;GO:0009405//pathogenesis;GO:0051704//multi-organism process;GO:0044424//intracellular part;GO:0044464//cell part;GO:0005737//cytoplasm;GO:0005622//intracellular;GO:0005623//cell;	10	0.996014
STM1091	107.68	430.443	-1.38426	0	0	sopB	STM1091	Known_gene	1	1178219	1179904	NC_003197.2	-	1686	1686	13.86	94.59	214.59	676.99	291.93	322.41	K13085//phosphatidylinositol-4,5-bisphosphate 4-phosphatase [EC:3.1.3.78]+ko05132//Salmonella infection+ko05131//Shigellosis+ko05100//Bacterial invasion of epithelial cells	WP_001166946.1|0.0e+00|MULTISPECIES: SPI-1 type III secretion system effector inositol phosphate phosphatase SopB [Salmonella]	GO:0010557//positive regulation of macromolecule biosynthetic process;GO:0019219//regulation of nucleobase-containing compound metabolic process;GO:0050789//regulation of biological process;GO:0065007//biological regulation;GO:0050790//regulation of catalytic activity;GO:0051174//regulation of phosphorus metabolic process;GO:0044419//interspecies interaction between organisms;GO:0019222//regulati…	10	0.998651
STM1093	0	9.706	1.02205	0.000974931	0.00986188	STM1093	STM1093	Known_gene	1	1180407	1180517	NC_003197.2	-	111	111	0	0	0	16.65	7.72	4.75		WP_000174813.1|2.1e-10|MULTISPECIES: hypothetical protein [Salmonella]		10	0.999532
STM1095	81.303	29.92	1.04388	1.75347e-83	5.7853e-83	copS	STM1095	Known_gene	1	1182268	1183632	NC_003197.2	-	1365	1365	51.62	146.8	45.49	24.95	37.76	27.05	K02484//two-component system, OmpR family, sensor kinase [EC:2.7.13.3]	WP_000240046.1|5.3e-252|MULTISPECIES: heavy metal sensor histidine kinase [Salmonella]	GO:0035556//intracellular signal transduction;GO:0000160//phosphorelay signal transduction system;GO:0051716//cellular response to stimulus;GO:0050896//response to stimulus;GO:0007154//cell communication;GO:0007165//signal transduction;GO:0065007//biological regulation;GO:0009987//cellular process;GO:0050794//regulation of cellular process;GO:0050789//regulation of biological process;GO:0023052//…	6	0.577517
STM1100	14.23	71.74	-1.231	2.91717e-39	1.38901e-38	hpaR	STM1100	Known_gene	1	1187494	1187934	NC_003197.2	-	441	441	0	0	42.69	47.66	84.48	83.08		WP_000543922.1|9.9e-75|MULTISPECIES: homoprotocatechuate degradation operon regulator HpaR [Salmonella]	GO:0065007//biological regulation;GO:0051172//negative regulation of nitrogen compound metabolic process;GO:0051252//regulation of RNA metabolic process;GO:0006355//regulation of transcription, DNA-templated;GO:0019219//regulation of nucleobase-containing compound metabolic process;GO:0009889//regulation of biosynthetic process;GO:0065008//regulation of biological quality;GO:0019222//regulation o…	4	0.997179
STM1103	21.236	37.693	-1.00307	1.03416e-30	5.49467e-30	hpaD	STM1103	Known_gene	1	1190963	1191814	NC_003197.2	+	852	852	0	47.83	15.88	42.85	28.85	41.38	K00455//3,4-dihydroxyphenylacetate 2,3-dioxygenase [EC:1.13.11.15]+ko01120//Microbial metabolism in diverse environments+ko00350//Tyrosine metabolism+ko01220//Degradation of aromatic compounds	ESB64168.1|5.2e-165|3,4-dihydroxyphenylacetate 2,3-dioxygenase, partial [Salmonella enterica subsp. enterica serovar Muenster str. 660]	GO:0009987//cellular process;GO:0008152//metabolic process;GO:0044237//cellular metabolic process;GO:0006725//cellular aromatic compound metabolic process;GO:0016491//oxidoreductase activity;GO:0005488//binding;GO:0043169//cation binding;GO:0051213//dioxygenase activity;GO:0005506//iron ion binding;GO:0003824//catalytic activity;GO:0046914//transition metal ion binding;GO:0043167//ion binding;GO:…	7	0.995098
STM1104	0	25.323	-2.50659	3.67293e-32	1.91856e-31	hpaF	STM1104	Known_gene	1	1191824	1192204	NC_003197.2	+	381	381	0	0	0	32.56	14.86	28.55	K01826//5-carboxymethyl-2-hydroxymuconate isomerase [EC:5.3.3.10]+ko01120//Microbial metabolism in diverse environments+ko00350//Tyrosine metabolism+ko01220//Degradation of aromatic compounds	ACN46747.1|3.2e-66|5-carboxymethyl-2-hydroxymuconate delta-isomerase [Salmonella enterica subsp. enterica serovar Paratyphi C str. RKS4594]	GO:0006725//cellular aromatic compound metabolic process;GO:0008152//metabolic process;GO:0019439//aromatic compound catabolic process;GO:0044237//cellular metabolic process;GO:0009987//cellular process;GO:0044248//cellular catabolic process;GO:0009056//catabolic process;GO:0016863//intramolecular oxidoreductase activity, transposing C=C bonds;GO:0016853//isomerase activity;GO:0016860//intramolec…	10	0.951178
STM1115	13.516	22.77	-1.15651	2.491e-18	1.60921e-17	scsC	STM1115	Known_gene	1	1202436	1203059	NC_003197.2	+	624	624	0	33.2	7.35	28.4	22.33	17.58		WP_000876693.1|3.8e-112|DSBA oxidoreductase [Salmonella enterica]	GO:0009987//cellular process;GO:0050789//regulation of biological process;GO:0050794//regulation of cellular process;GO:0045454//cell redox homeostasis;GO:0042592//homeostatic process;GO:0065008//regulation of biological quality;GO:0019725//cellular homeostasis;GO:0065007//biological regulation;GO:0005623//cell;GO:0016667//oxidoreductase activity, acting on a sulfur group of donors;GO:0003824//ca…	7	0.848648
STM1123	110.576	218.243	-1.07759	1.65349e-82	5.47789e-82	STM1123	STM1123	Known_gene	1	1207131	1207526	NC_003197.2	-	396	396	127.17	108.5	96.06	242.4	141.15	271.18		WP_000821066.1|2.0e-66|MULTISPECIES: lysozyme inhibitor LprI family protein [Salmonella]		1	0.927645
STM1124	63.696	324.103	-1.65825	0	0	putA	STM1124	Known_gene	1	1207585	1211547	NC_003197.2	-	3963	3963	23.29	34.77	133.03	417.98	214.17	340.16	K13821//RHH-type transcriptional regulator, proline utilization regulon repressor / proline dehydrogenase / delta 1-pyrroline-5-carboxylate dehydrogenase [EC:1.5.5.2 1.2.1.88]+ko00250//Alanine, aspartate and glutamate metabolism+ko00330//Arginine and proline metabolism+ko01130//Biosynthesis of antibiotics+ko01100//Metabolic pathways+ko01110//Biosynthesis of secondary metabolites	WP_000537515.1|0.0e+00|trifunctional transcriptional regulator/proline dehydrogenase/L-glutamate gamma-semialdehyde dehydrogenase [Salmonella enterica]	GO:1901606//alpha-amino acid catabolic process;GO:0044282//small molecule catabolic process;GO:0009084//glutamine family amino acid biosynthetic process;GO:0046394//carboxylic acid biosynthetic process;GO:0043648//dicarboxylic acid metabolic process;GO:0009064//glutamine family amino acid metabolic process;GO:1901607//alpha-amino acid biosynthetic process;GO:0046483//heterocycle metabolic process…	10	0.989484
STM1125	48.596	169.686	-1.87833	0	0	putP	STM1125	Known_gene	1	1211969	1213477	NC_003197.2	+	1509	1509	62.09	39.73	43.97	216.4	85.92	206.74	K11928//sodium/proline symporter	EDX48695.1|2.3e-285|sodium/proline symporter [Salmonella enterica subsp. enterica serovar Newport str. SL317]	GO:0006820//anion transport;GO:0015804//neutral amino acid transport;GO:0071702//organic substance transport;GO:0071705//nitrogen compound transport;GO:0046942//carboxylic acid transport;GO:0051234//establishment of localization;GO:0006812//cation transport;GO:0051179//localization;GO:0015711//organic anion transport;GO:0006810//transport;GO:0006865//amino acid transport;GO:0006811//ion transport…	10	0.512401
STM1129	34.806	13.82	1.33496	1.32315e-33	6.77486e-33	STM1129	STM1129	Known_gene	1	1218263	1218943	NC_003197.2	-	681	681	70.93	0	33.49	9.27	8.48	23.71	K01788//N-acylglucosamine-6-phosphate 2-epimerase [EC:5.1.3.9]+ko00520//Amino sugar and nucleotide sugar metabolism	PUG80442.1|1.1e-122|N-acetylmannosamine-6-phosphate 2-epimerase [Salmonella enterica subsp. enterica serovar Typhi]	GO:0042737//drug catabolic process;GO:0044238//primary metabolic process;GO:0006051//N-acetylmannosamine metabolic process;GO:0071704//organic substance metabolic process;GO:0046395//carboxylic acid catabolic process;GO:0019262//N-acetylneuraminate catabolic process;GO:0016054//organic acid catabolic process;GO:0006040//amino sugar metabolic process;GO:0006050//mannosamine metabolic process;GO:00…	3	0.9986
STM1131	2.193	1.283	1.80524	2.25256e-09	1.82188e-08	STM1131	STM1131	Known_gene	1	1220655	1221347	NC_003197.2	+	693	693	0	0	6.58	1.29	2.02	0.54	K22110//oligogalacturonate-specific porin family protein	WP_000700610.1|8.9e-131|MULTISPECIES: outer membrane protein [Salmonella]	GO:0015772//oligosaccharide transport;GO:0051234//establishment of localization;GO:0006810//transport;GO:0051179//localization;GO:0071702//organic substance transport;GO:0008643//carbohydrate transport;GO:0031224//intrinsic component of membrane;GO:0030312//external encapsulating structure;GO:0005623//cell;GO:0030313//cell envelope;GO:0009279//cell outer membrane;GO:0044425//membrane part;GO:0071…	9	0.997875
STM1132	0	3.066	-1.3832	1.40937e-08	1.16748e-07	STM1132	STM1132	Known_gene	1	1221630	1222910	NC_003197.2	+	1281	1281	0	0	0	3.53	4.53	1.14		WP_000560761.1|1.7e-244|MULTISPECIES: MFS transporter [Salmonella]	GO:0006810//transport;GO:0008643//carbohydrate transport;GO:0055085//transmembrane transport;GO:0046942//carboxylic acid transport;GO:0071702//organic substance transport;GO:0015711//organic anion transport;GO:0006820//anion transport;GO:0006811//ion transport;GO:0015849//organic acid transport;GO:0051179//localization;GO:0051234//establishment of localization;GO:0005886//plasma membrane;GO:00444…	10	0.849557
STM1138	277.59	72.033	1.59006	1.31839e-209	2.62637e-209	ycdZ	STM1138	Known_gene	1	1227445	1227975	NC_003197.2	+	531	531	184.9	473.28	174.59	71.01	99.59	45.5		WP_000337814.1|1.3e-94|DUF1097 domain-containing protein [Salmonella enterica]	GO:0005623//cell;GO:0016021//integral component of membrane;GO:0071944//cell periphery;GO:0016020//membrane;GO:0044425//membrane part;GO:0005886//plasma membrane;GO:0044464//cell part;GO:0031224//intrinsic component of membrane;	12	0.948545
STM1141	0	9.893	-1.21971	6.34311e-07	5.58026e-06	csgE	STM1141	Known_gene	1	1229317	1229712	NC_003197.2	-	396	396	0	0	0	11.29	8.16	10.23	K04337//curli production assembly/transport component CsgE	WP_000833307.1|3.6e-68|MULTISPECIES: curli production assembly/transport protein CsgE [Salmonella]		10	0.984426
STM1143	0	1.38	1.37352	0.000113938	0.00110175	csgB	STM1143	Known_gene	1	1231122	1231577	NC_003197.2	+	456	456	0	0	0	1.21	1.92	1.01	K04335//minor curlin subunit+ko02026//Biofilm formation - Escherichia coli	ACN46709.1|7.1e-76|nucleation component of curlin monomers [Salmonella enterica subsp. enterica serovar Paratyphi C str. RKS4594]	GO:0022610//biological adhesion;GO:0007155//cell adhesion;GO:0044464//cell part;GO:0005623//cell;GO:0042995//cell projection;GO:0009289//pilus;	10	0.691256
STM1152	112.71	549.12	-1.12956	2.44311e-114	6.8788e-114	yceK	STM1152	Known_gene	1	1240552	1240779	NC_003197.2	+	228	228	0	0	338.13	399.43	316.95	930.98		EHC66784.1|2.1e-36|Putative outer membrane lipoprotein, partial [Salmonella enterica subsp. enterica serovar Minnesota str. A4-603]		1	0.999345
STM1153	62.97	422.263	-2.67517	0	0	msyB	STM1153	Known_gene	1	1240780	1241154	NC_003197.2	-	375	375	67.53	57.62	63.76	319.39	243.9	703.5	K12147//acidic protein MsyB	WP_000180050.1|8.4e-67|MULTISPECIES: SecY/SecA suppressor protein [Salmonella]		1	0.999975
STM1160	77.286	284.166	-1.30207	0	0	solA	STM1160	Known_gene	1	1246410	1247528	NC_003197.2	-	1119	1119	42.23	54.05	135.58	179.65	201.11	471.74	K02846//N-methyl-L-tryptophan oxidase [EC:1.5.3.-]	WP_000872773.1|4.1e-218|MULTISPECIES: N-methyl-L-tryptophan oxidase [Salmonella]	GO:0005737//cytoplasm;GO:0005622//intracellular;GO:0044424//intracellular part;GO:0005829//cytosol;GO:0044464//cell part;GO:0044444//cytoplasmic part;GO:0005623//cell;GO:1901265//nucleoside phosphate binding;GO:0016491//oxidoreductase activity;GO:1901363//heterocyclic compound binding;GO:0003824//catalytic activity;GO:0005488//binding;GO:0016645//oxidoreductase activity, acting on the CH-NH group…	1	0.999938
STM1161	1065.81	12349.2	-2.82688	0	0	yceP	STM1161	Known_gene	1	1247641	1247895	NC_003197.2	-	255	255	418.46	803.33	1975.63	5096.26	2897.93	29053.3	K12148//biofilm regulator BssS	WP_000414441.1|3.2e-41|MULTISPECIES: biofilm formation regulator BssS [Salmonella]		1	0.99778
STM1171	229.293	779.54	-1.16578	0	0	flgN	STM1171	Known_gene	1	1256609	1257031	NC_003197.2	-	423	423	0	252.3	435.58	936.88	600.18	801.56	K02399//flagella synthesis protein FlgN+ko02040//Flagellar assembly	WP_000197547.1|2.8e-71|MULTISPECIES: flagella biosynthesis chaperone FlgN [Salmonella]	GO:0044085//cellular component biogenesis;GO:0009987//cellular process;GO:0030030//cell projection organization;GO:0070925//organelle assembly;GO:0044781//bacterial-type flagellum organization;GO:0071840//cellular component organization or biogenesis;GO:0022607//cellular component assembly;GO:0044780//bacterial-type flagellum assembly;GO:0030031//cell projection assembly;GO:0006996//organelle org…	10	0.91391
STM1172	94.996	940.26	-2.20104	0	0	flgM	STM1172	Known_gene	1	1257036	1257329	NC_003197.2	-	294	294	0	0	284.99	1035.62	620.23	1164.93	K02398//negative regulator of flagellin synthesis FlgM+ko02025//Biofilm formation - Pseudomonas aeruginosa+ko02026//Biofilm formation - Escherichia coli+ko02020//Two-component system+ko02040//Flagellar assembly	WP_000020893.1|1.3e-43|MULTISPECIES: anti-sigma-28 factor FlgM [Salmonella]	GO:0051252//regulation of RNA metabolic process;GO:0030030//cell projection organization;GO:0048523//negative regulation of cellular process;GO:0019222//regulation of metabolic process;GO:0051172//negative regulation of nitrogen compound metabolic process;GO:0010468//regulation of gene expression;GO:0045892//negative regulation of transcription, DNA-templated;GO:0009889//regulation of biosyntheti…	1	0.765795
STM1173	2.306	16.533	-1.71686	1.11633e-23	6.56235e-23	flgA	STM1173	Known_gene	1	1257421	1258080	NC_003197.2	-	660	660	0	0	6.92	16.36	9.87	23.37	K02386//flagella basal body P-ring formation protein FlgA+ko02040//Flagellar assembly	WP_001194082.1|2.7e-116|MULTISPECIES: flagellar basal body P-ring formation protein FlgA [Salmonella]	GO:0071840//cellular component organization or biogenesis;GO:0044085//cellular component biogenesis;GO:0070925//organelle assembly;GO:0006996//organelle organization;GO:0030030//cell projection organization;GO:0022607//cellular component assembly;GO:0016043//cellular component organization;GO:0044781//bacterial-type flagellum organization;GO:0009987//cellular process;GO:0044780//bacterial-type fl…	1	0.997427
STM1175	0	12.93	-1.63268	8.74096e-12	6.55658e-11	flgC	STM1175	Known_gene	1	1258657	1259061	NC_003197.2	+	405	405	0	0	0	18.97	4.84	14.98	K02388//flagellar basal-body rod protein FlgC+ko02040//Flagellar assembly	WP_001196448.1|2.2e-65|MULTISPECIES: flagellar basal body rod protein FlgC [Salmonella]	GO:0006928//movement of cell or subcellular component;GO:0051674//localization of cell;GO:0051179//localization;GO:0009987//cellular process;GO:0071978//bacterial-type flagellum-dependent swarming motility;GO:0097588//archaeal or bacterial-type flagellum-dependent cell motility;GO:0071973//bacterial-type flagellum-dependent cell motility;GO:0048870//cell motility;GO:0040011//locomotion;GO:0001539…	10	0.922747
STM1176	2.173	15.623	-1.77412	1.44459e-25	8.27214e-25	flgD	STM1176	Known_gene	1	1259073	1259771	NC_003197.2	+	699	699	0	0	6.52	23.99	8.25	14.63	K02389//flagellar basal-body rod modification protein FlgD+ko02040//Flagellar assembly	SUG78470.1|4.8e-124|flagellar hook formation protein FlgD [Salmonella enterica subsp. enterica]	GO:0006928//movement of cell or subcellular component;GO:0048870//cell motility;GO:0071840//cellular component organization or biogenesis;GO:0030030//cell projection organization;GO:0001539//cilium or flagellum-dependent cell motility;GO:0051179//localization;GO:0071978//bacterial-type flagellum-dependent swarming motility;GO:0040011//locomotion;GO:0044781//bacterial-type flagellum organization;G…	10	0.995807
STM1177	2.446	18.44	-1.82378	5.1693e-52	2.16212e-51	flgE	STM1177	Known_gene	1	1259798	1261009	NC_003197.2	+	1212	1212	0	0	7.34	24.41	10.87	20.04	K02390//flagellar hook protein FlgE+ko02040//Flagellar assembly	WP_000010567.1|8.9e-227|MULTISPECIES: flagellar hook protein FlgE [Salmonella]	GO:0051179//localization;GO:0040011//locomotion;GO:0051674//localization of cell;GO:0097588//archaeal or bacterial-type flagellum-dependent cell motility;GO:0071978//bacterial-type flagellum-dependent swarming motility;GO:0071973//bacterial-type flagellum-dependent cell motility;GO:0001539//cilium or flagellum-dependent cell motility;GO:0048870//cell motility;GO:0009987//cellular process;GO:00069…	10	0.969141
STM1178	2	10.843	-1.3832	9.66143e-15	6.71925e-14	flgF	STM1178	Known_gene	1	1261030	1261785	NC_003197.2	+	756	756	0	0	6	15.43	9.04	8.06	K02391//flagellar basal-body rod protein FlgF+ko02040//Flagellar assembly	WP_000349278.1|8.5e-135|MULTISPECIES: flagellar basal body rod protein FlgF [Salmonella]	GO:0051674//localization of cell;GO:0051179//localization;GO:0009987//cellular process;GO:0001539//cilium or flagellum-dependent cell motility;GO:0071978//bacterial-type flagellum-dependent swarming motility;GO:0040011//locomotion;GO:0097588//archaeal or bacterial-type flagellum-dependent cell motility;GO:0048870//cell motility;GO:0071973//bacterial-type flagellum-dependent cell motility;GO:00069…	10	0.998379
STM1179	1.926	8.286	-1.03528	1.5555e-08	1.28979e-07	flgG	STM1179	Known_gene	1	1261799	1262581	NC_003197.2	+	783	783	0	0	5.78	11.7	5.86	7.3	K02392//flagellar basal-body rod protein FlgG+ko02040//Flagellar assembly	WP_000625851.1|5.3e-140|MULTISPECIES: flagellar basal body rod protein FlgG [Salmonella]	GO:0001539//cilium or flagellum-dependent cell motility;GO:0009987//cellular process;GO:0006928//movement of cell or subcellular component;GO:0040011//locomotion;GO:0051674//localization of cell;GO:0071973//bacterial-type flagellum-dependent cell motility;GO:0051179//localization;GO:0097588//archaeal or bacterial-type flagellum-dependent cell motility;GO:0048870//cell motility;GO:0071978//bacteri…	10	0.953417
STM1182	7.11	9.676	-1.54985	8.61321e-19	5.52207e-18	flgJ	STM1182	Known_gene	1	1264443	1265393	NC_003197.2	+	951	951	0	21.33	0	10.91	9.69	8.43	K02395//flagellar protein FlgJ	WP_000578692.1|5.8e-173|MULTISPECIES: flagellar assembly peptidoglycan hydrolase FlgJ [Salmonella]	GO:0022607//cellular component assembly;GO:0071840//cellular component organization or biogenesis;GO:0030030//cell projection organization;GO:0044780//bacterial-type flagellum assembly;GO:0009987//cellular process;GO:0071973//bacterial-type flagellum-dependent cell motility;GO:0044085//cellular component biogenesis;GO:0006928//movement of cell or subcellular component;GO:0016043//cellular compone…	6	0.963588
STM1183	116.746	528.036	-1.35874	0	0	flgK	STM1183	Known_gene	1	1265458	1267119	NC_003197.2	+	1662	1662	14.06	59.99	276.19	631.71	434.99	517.41	K02396//flagellar hook-associated protein 1 FlgK+ko02040//Flagellar assembly	WP_000096425.1|1.9e-309|MULTISPECIES: flagellar hook-associated protein FlgK [Salmonella]	GO:0044085//cellular component biogenesis;GO:0009987//cellular process;GO:0030030//cell projection organization;GO:0071973//bacterial-type flagellum-dependent cell motility;GO:0097588//archaeal or bacterial-type flagellum-dependent cell motility;GO:0030031//cell projection assembly;GO:0044781//bacterial-type flagellum organization;GO:0022607//cellular component assembly;GO:0044780//bacterial-type…	10	0.961532
STM1184	225.42	1008.66	-1.51785	0	0	flgL	STM1184	Known_gene	1	1267134	1268087	NC_003197.2	+	954	954	49.83	170.05	456.38	1317.18	821.19	887.6	K02397//flagellar hook-associated protein 3 FlgL+ko02040//Flagellar assembly	WP_001223033.1|1.9e-171|MULTISPECIES: flagellar hook-filament junction protein FlgL [Salmonella]	GO:0040011//locomotion;GO:0097588//archaeal or bacterial-type flagellum-dependent cell motility;GO:0009987//cellular process;GO:0001539//cilium or flagellum-dependent cell motility;GO:0051674//localization of cell;GO:0048870//cell motility;GO:0051179//localization;GO:0006928//movement of cell or subcellular component;GO:0071973//bacterial-type flagellum-dependent cell motility;GO:0005576//extrace…	10	0.999877
STM1188	193.863	57.976	1.31615	6.60692e-150	1.60167e-149	STM1188	STM1188	Known_gene	1	1273236	1273979	NC_003197.2	+	744	744	355.4	110.26	115.93	54.18	75.95	43.8		AFD58134.1|1.2e-136|putative inner membrane lipoprotein [Salmonella enterica subsp. enterica serovar Typhimurium str. 798]		3	0.789081
STM1189	69.073	171.63	-1.00084	1.68385e-86	5.44577e-86	yceF	STM1189	Known_gene	1	1274481	1275065	NC_003197.2	-	585	585	41.67	71.11	94.44	159.49	114.33	241.07		WP_001137605.1|1.4e-105|MULTISPECIES: septum formation inhibitor Maf [Salmonella]	GO:0044464//cell part;GO:0005737//cytoplasm;GO:0044424//intracellular part;GO:0005623//cell;GO:0005622//intracellular;GO:0047429//nucleoside-triphosphate diphosphatase activity;GO:0016462//pyrophosphatase activity;GO:0016818//hydrolase activity, acting on acid anhydrides, in phosphorus-containing anhydrides;GO:0003824//catalytic activity;GO:0016817//hydrolase activity, acting on acid anhydrides;G…	1	0.999951
STM1192	610.746	232.93	1.08437	0	0	plsX	STM1192	Known_gene	1	1276143	1277222	NC_003197.2	+	1080	1080	722.89	691.53	417.82	247.24	260.29	191.26	K03621//phosphate acyltransferase [EC:2.3.1.274]+ko01110//Biosynthesis of secondary metabolites+ko00561//Glycerolipid metabolism	SUF57058.1|3.3e-196|fatty acid/phospholipid synthesis protein PlsX [Salmonella enterica]	GO:0032787//monocarboxylic acid metabolic process;GO:0006629//lipid metabolic process;GO:0016053//organic acid biosynthetic process;GO:0044281//small molecule metabolic process;GO:0019752//carboxylic acid metabolic process;GO:0008610//lipid biosynthetic process;GO:0006644//phospholipid metabolic process;GO:0006793//phosphorus metabolic process;GO:0044249//cellular biosynthetic process;GO:0006631/…	5	0.882141
STM1204	118.013	12.096	2.9461	0	0	fhuE	STM1204	Known_gene	1	1287877	1290051	NC_003197.2	-	2175	2175	149.65	127.68	76.71	11.25	14.82	10.22	K16088//outer-membrane receptor for ferric coprogen and ferric-rhodotorulic acid	ADX16903.1|0.0e+00|ferric-rhodotorulic acid outer membrane transporter [Salmonella enterica subsp. enterica serovar Typhimurium str. ST4/74]	GO:0051234//establishment of localization;GO:0015688//iron chelate transport;GO:0051179//localization;GO:0006810//transport;GO:1901678//iron coordination entity transport;GO:0015891//siderophore transport;GO:0051181//cofactor transport;GO:0071944//cell periphery;GO:0030313//cell envelope;GO:0030312//external encapsulating structure;GO:0031975//envelope;GO:0044462//external encapsulating structure…	5	0.991785
STM1211	98.553	39.4	1.25996	1.54415e-164	3.52934e-164	ndh	STM1211	Known_gene	1	1294444	1295748	NC_003197.2	+	1305	1305	108.12	92.25	95.29	42.57	47.58	28.05	K03885//NADH dehydrogenase [EC:1.6.99.3]+ko00190//Oxidative phosphorylation	WP_000211051.1|1.3e-247|NAD(P)/FAD-dependent oxidoreductase [Salmonella enterica]	GO:0003954//NADH dehydrogenase activity;GO:0050136//NADH dehydrogenase (quinone) activity;GO:0008137//NADH dehydrogenase (ubiquinone) activity;GO:0016491//oxidoreductase activity;GO:0016655//oxidoreductase activity, acting on NAD(P)H, quinone or similar compound as acceptor;GO:0003824//catalytic activity;GO:0016651//oxidoreductase activity, acting on NAD(P)H;	5	0.914492
STM1214	5872.93	2316.6	1.25928	0	0	ycfR	STM1214	Known_gene	1	1297418	1297675	NC_003197.2	+	258	258	6604.74	5635.17	5378.89	1722.82	3098.16	2128.81	K12151//multiple stress resistance protein BhsA	EHC91079.1|1.6e-37|Putative outer membrane protein [Salmonella enterica subsp. enterica serovar Uganda str. R8-3404]		5	0.943446
STM1215	346.496	132.416	1.15951	0	0	ycfS	STM1215	Known_gene	1	1297772	1298737	NC_003197.2	-	966	966	418.07	356.7	264.72	117.89	168.23	111.13	K19236//L,D-transpeptidase YcfS+ko01503//Cationic antimicrobial peptide (CAMP) resistance	WP_000482967.1|2.8e-183|MULTISPECIES: LysM peptidoglycan-binding domain-containing protein [Salmonella]	GO:0042546//cell wall biogenesis;GO:0071704//organic substance metabolic process;GO:1901576//organic substance biosynthetic process;GO:0043170//macromolecule metabolic process;GO:0000270//peptidoglycan metabolic process;GO:0018104//peptidoglycan-protein cross-linking;GO:0044038//cell wall macromolecule biosynthetic process;GO:0009058//biosynthetic process;GO:1901564//organonitrogen compound metab…	5	0.997642
STM1224	106.463	16.233	2.32461	2.66375e-250	4.69837e-250	sifA	STM1224	Known_gene	1	1309834	1310844	NC_003197.2	-	1011	1011	117.28	140.09	62.02	14.63	18.24	15.83	K15347//secreted effector protein SifA+ko05132//Salmonella infection	WP_001520468.1|2.0e-192|MULTISPECIES: SPI-2 type III secretion system effector SifA [Salmonella]	GO:1903527//positive regulation of membrane tubulation;GO:0048522//positive regulation of cellular process;GO:0065007//biological regulation;GO:0032879//regulation of localization;GO:0051128//regulation of cellular component organization;GO:0050794//regulation of cellular process;GO:1903525//regulation of membrane tubulation;GO:1903729//regulation of plasma membrane organization;GO:0044419//inter…	12	0.998733
STM1231	418.206	837.203	-1.00074	0	0	phoP	STM1231	Known_gene	1	1318679	1319353	NC_003197.2	-	675	675	465.41	397.08	392.13	782.34	381.69	1347.58	K07660//two-component system, OmpR family, response regulator PhoP+ko02020//Two-component system+ko01503//Cationic antimicrobial peptide (CAMP) resistance	WP_000986522.1|3.1e-120|MULTISPECIES: two-component system response regulator PhoP [Salmonella]	GO:2000112//regulation of cellular macromolecule biosynthetic process;GO:0006355//regulation of transcription, DNA-templated;GO:0080090//regulation of primary metabolic process;GO:0019222//regulation of metabolic process;GO:0023052//signaling;GO:0009987//cellular process;GO:0044419//interspecies interaction between organisms;GO:0009889//regulation of biosynthetic process;GO:0040008//regulation of…	1	0.994306
STM1234	442.21	156.59	1.47528	0	0	trmU	STM1234	Known_gene	1	1321579	1322730	NC_003197.2	-	1152	1152	553.28	332.19	441.16	128.15	200.32	141.3	K00566//tRNA-uridine 2-sulfurtransferase [EC:2.8.1.13]+ko04122//Sulfur relay system	WP_014343832.1|3.7e-222|tRNA 2-thiouridine(34) synthase MnmA [Salmonella enterica]	GO:0002143//tRNA wobble position uridine thiolation;GO:0034641//cellular nitrogen compound metabolic process;GO:0090304//nucleic acid metabolic process;GO:0016070//RNA metabolic process;GO:0002098//tRNA wobble uridine modification;GO:0006725//cellular aromatic compound metabolic process;GO:0034660//ncRNA metabolic process;GO:0006400//tRNA modification;GO:0043170//macromolecule metabolic process;G…	5	0.950607
STM1240	30.803	1.743	3.18711	9.50129e-56	3.83716e-55	envF	STM1240	Known_gene	1	1328179	1328967	NC_003197.2	-	789	789	60.75	25.92	5.74	2.02	1.99	1.22		WP_001033408.1|1.5e-142|MULTISPECIES: lipoprotein [Salmonella]	GO:0044464//cell part;GO:0005886//plasma membrane;GO:0005623//cell;GO:0071944//cell periphery;GO:0016020//membrane;	5	0.994877
STM1242	149.493	46.523	1.83792	5.90658e-193	1.23444e-192	envE	STM1242	Known_gene	1	1329886	1330407	NC_003197.2	-	522	522	141.25	120.51	186.72	60.14	45.62	33.81		WP_001520581.1|9.2e-96|MULTISPECIES: lipoprotein [Salmonella]	GO:0008152//metabolic process;GO:0016020//membrane;GO:0005623//cell;GO:0019012//virion;GO:0005886//plasma membrane;GO:0071944//cell periphery;GO:0036338//viral membrane;GO:0019031//viral envelope;GO:0044423//virion part;GO:0044464//cell part;GO:0016798//hydrolase activity, acting on glycosyl bonds;GO:0008422//beta-glucosidase activity;GO:0003824//catalytic activity;GO:0005488//binding;GO:0015926/…	5	0.517755
STM1243	303.413	14.7	3.93194	1.32703e-205	2.67604e-205	STM1243	STM1243	Known_gene	1	1330822	1331034	NC_003197.2	-	213	213	518.04	221	171.2	15.65	14.02	14.43	K03704//cold shock protein (beta-ribbon, CspA family)	WP_001537306.1|1.1e-31|MULTISPECIES: cold shock-like protein CspF [Salmonella]	GO:0005623//cell;GO:0005737//cytoplasm;GO:0044464//cell part;GO:0005622//intracellular;GO:0044424//intracellular part;GO:1901363//heterocyclic compound binding;GO:0097159//organic cyclic compound binding;GO:0003676//nucleic acid binding;GO:0003677//DNA binding;GO:0005488//binding;	5	0.998606
STM1244	74.72	4.73	3.47662	8.31865e-60	3.26234e-59	pagD	STM1244	Known_gene	1	1331166	1331429	NC_003197.2	-	264	264	100.48	85.73	37.95	8.18	2.28	3.73	K07805//putative membrane protein PagD+ko02020//Two-component system	EHC50803.1|4.1e-44|virulence protein PAGD precursor [Salmonella enterica subsp. enterica serovar Hvittingfoss str. A4-620]	GO:0051704//multi-organism process;GO:0009405//pathogenesis;GO:0044419//interspecies interaction between organisms;	5	0.992016
STM1246	1379.21	38.12	4.61662	0	0	pagC	STM1246	Known_gene	1	1332241	1332798	NC_003197.2	+	558	558	1709.46	1757.7	670.48	68.09	30.67	15.6	K07804//putatice virulence related protein PagC+ko02020//Two-component system	ESJ39276.1|7.3e-99|Attachment invasion locus protein precursor, partial [Salmonella enterica subsp. enterica serovar Havana str. CFSAN001082]	GO:0009405//pathogenesis;GO:0044419//interspecies interaction between organisms;GO:0051704//multi-organism process;GO:0030313//cell envelope;GO:0031224//intrinsic component of membrane;GO:0009279//cell outer membrane;GO:0016020//membrane;GO:0044464//cell part;GO:0071944//cell periphery;GO:0016021//integral component of membrane;GO:0005623//cell;GO:0044425//membrane part;GO:0030312//external encap…	12	0.806153
STM1258	3.78	19.683	-1.30571	9.57127e-24	5.61866e-23	STM1258	STM1258	Known_gene	1	1342517	1343314	NC_003197.2	+	798	798	0	0	11.34	20.13	21.08	17.84	K02031//peptide/nickel transport system ATP-binding protein+ko02024//Quorum sensing	WP_000950207.1|2.0e-150|MULTISPECIES: ATP-binding cassette domain-containing protein [Salmonella]	GO:0005524//ATP binding;GO:0016787//hydrolase activity;GO:1901265//nucleoside phosphate binding;GO:0003824//catalytic activity;GO:0097159//organic cyclic compound binding;GO:0030554//adenyl nucleotide binding;GO:0043167//ion binding;GO:0032553//ribonucleotide binding;GO:0032559//adenyl ribonucleotide binding;GO:0016817//hydrolase activity, acting on acid anhydrides;GO:0035639//purine ribonucleosi…	4	0.984119
STM1259	5.19	31.64	-1.5564	2.11657e-35	1.06072e-34	STM1259	STM1259	Known_gene	1	1343308	1343898	NC_003197.2	+	591	591	0	0	15.57	27.45	47.31	20.16	K02032//peptide/nickel transport system ATP-binding protein+ko02024//Quorum sensing	WP_000947460.1|2.8e-109|MULTISPECIES: ATP-binding cassette domain-containing protein [Salmonella]	GO:0016462//pyrophosphatase activity;GO:0005488//binding;GO:0032553//ribonucleotide binding;GO:0032555//purine ribonucleotide binding;GO:0016787//hydrolase activity;GO:0016887//ATPase activity;GO:0036094//small molecule binding;GO:0016818//hydrolase activity, acting on acid anhydrides, in phosphorus-containing anhydrides;GO:0097159//organic cyclic compound binding;GO:0097367//carbohydrate derivat…	8	0.525554
STM1268	57.276	10.253	1.37352	4.49314e-07	3.93446e-06	STM1268	STM1268	Known_gene	1	1349611	1349760	NC_003197.2	-	150	150	0	171.83	0	6.95	15.71	8.1		WP_000908464.1|4.0e-20|MULTISPECIES: hypothetical protein [Salmonella]		6	0.999787
STM1269	126.343	39.75	1.37792	1.24435e-81	4.14951e-81	STM1269	STM1269	Known_gene	1	1349843	1350388	NC_003197.2	+	546	546	179.46	114.84	84.73	52.55	16.71	49.99	K04093//chorismate mutase [EC:5.4.99.5]+ko01230//Biosynthesis of amino acids+ko01130//Biosynthesis of antibiotics+ko01100//Metabolic pathways+ko01110//Biosynthesis of secondary metabolites+ko00400//Phenylalanine, tyrosine and tryptophan biosynthesis	EHJ84308.1|1.1e-94|Periplasmic chorismate mutase I [Salmonella enterica subsp. enterica serovar Baildon str. R6-199]	GO:1901576//organic substance biosynthetic process;GO:1901615//organic hydroxy compound metabolic process;GO:0017000//antibiotic biosynthetic process;GO:0044283//small molecule biosynthetic process;GO:0072330//monocarboxylic acid biosynthetic process;GO:0042445//hormone metabolic process;GO:0016053//organic acid biosynthetic process;GO:0009696//salicylic acid metabolic process;GO:0043648//dicarbo…	5	0.99624
STM1271	76.38	26.933	1.08855	8.02584e-22	4.85976e-21	yeaR	STM1271	Known_gene	1	1351396	1351758	NC_003197.2	+	363	363	70.01	119.47	39.66	18.99	27.14	34.67		WP_001248987.1|4.5e-65|DUF1971 domain-containing protein [Salmonella enterica]		12	0.998009
STM1300	156.21	760.66	-1.14987	1.06806e-204	2.16833e-204	STM1300	STM1300	Known_gene	1	1380209	1380484	NC_003197.2	+	276	276	0	0	468.63	673.35	467.22	1141.41		WP_001254681.1|4.3e-44|MULTISPECIES: DUF1496 domain-containing protein [Salmonella]		1	0.994446
STM1301	76.043	358.893	-2.44666	0	0	STM1301	STM1301	Known_gene	1	1380444	1380860	NC_003197.2	-	417	417	120.15	51.26	56.72	319.83	262.64	494.21	K08320//(d)CTP diphosphatase [EC:3.6.1.65]	WP_000592132.1|3.9e-73|MULTISPECIES: pyrimidine (deoxy)nucleoside triphosphate diphosphatase [Salmonella]	GO:0003824//catalytic activity;GO:0016787//hydrolase activity;	1	0.99651
STM1303	36.616	150.08	-1.15187	1.54082e-205	3.11135e-205	astC	STM1303	Known_gene	1	1382185	1383411	NC_003197.2	+	1227	1227	19.2	0	90.65	123.1	149.28	177.86	K00840//succinylornithine aminotransferase [EC:2.6.1.81]+ko00330//Arginine and proline metabolism+ko01100//Metabolic pathways	CNT89429.1|7.6e-234|succinylornithine transaminase [Salmonella enterica subsp. enterica serovar Bovismorbificans]		4	0.993907
STM1305	36.5	119.01	-1.0326	3.96514e-171	8.81497e-171	astD	STM1305	Known_gene	1	1384433	1385911	NC_003197.2	+	1479	1479	31.69	0	77.81	119.3	151.12	86.61	K06447//succinylglutamic semialdehyde dehydrogenase [EC:1.2.1.71]+ko00330//Arginine and proline metabolism+ko01100//Metabolic pathways	WP_080155367.1|1.8e-285|succinylglutamate-semialdehyde dehydrogenase [Salmonella enterica]		4	0.703499
STM1306	16.303	44.526	-1.49496	2.86289e-106	8.4264e-106	astB	STM1306	Known_gene	1	1385908	1387251	NC_003197.2	+	1344	1344	17.48	14.92	16.51	65.79	43.87	23.92	K01484//succinylarginine dihydrolase [EC:3.5.3.23]+ko00330//Arginine and proline metabolism+ko01100//Metabolic pathways	WP_000123950.1|1.2e-253|N-succinylarginine dihydrolase [Salmonella enterica]	GO:0019752//carboxylic acid metabolic process;GO:1901606//alpha-amino acid catabolic process;GO:1901575//organic substance catabolic process;GO:0044237//cellular metabolic process;GO:0006807//nitrogen compound metabolic process;GO:1901564//organonitrogen compound metabolic process;GO:1901565//organonitrogen compound catabolic process;GO:0019544//arginine catabolic process to glutamate;GO:0044282/…	10	0.996887
STM1308	330.28	986.21	-1.3866	0	0	spy	STM1308	Known_gene	1	1388548	1389033	NC_003197.2	+	486	486	355.97	260.33	374.54	606.06	446.56	1906.01	K06006//periplasmic protein CpxP/Spy	WP_001228998.1|5.7e-84|MULTISPECIES: ATP-independent periplasmic protein-refolding chaperone [Salmonella]	GO:1990507//ATP-independent chaperone mediated protein folding;GO:0009987//cellular process;GO:0006457//protein folding;GO:0061077//chaperone-mediated protein folding;GO:0042597//periplasmic space;GO:0031975//envelope;GO:0030288//outer membrane-bounded periplasmic space;GO:0044464//cell part;GO:0005623//cell;GO:0030313//cell envelope;GO:0051082//unfolded protein binding;GO:0005488//binding;GO:000…	1	0.998019
STM1311	383.073	1902.39	-1.42026	0	0	osmE	STM1311	Known_gene	1	1391156	1391497	NC_003197.2	+	342	342	74.82	127.68	946.72	1846.92	1486.8	2373.45	K04064//osmotically inducible lipoprotein OsmE	WP_001039301.1|4.2e-57|MULTISPECIES: osmotically-inducible lipoprotein OsmE [Salmonella]	GO:0019867//outer membrane;GO:0016020//membrane;GO:1901363//heterocyclic compound binding;GO:0097159//organic cyclic compound binding;GO:0003677//DNA binding;GO:0003676//nucleic acid binding;GO:0005488//binding;	1	0.723886
STM1312	35.403	293.5	-1.87739	3.18808e-189	6.71491e-189	celA	STM1312	Known_gene	1	1391798	1392118	NC_003197.2	+	321	321	0	0	106.21	176.93	154.5	549.07	K02760//PTS system, cellobiose-specific IIB component [EC:2.7.1.196 2.7.1.205]+ko02060//Phosphotransferase system (PTS)+ko00500//Starch and sucrose metabolism	WP_000412161.1|3.6e-50|MULTISPECIES: PTS N,N'-diacetylchitobiose transporter subunit IIB [Salmonella]	GO:0008643//carbohydrate transport;GO:0051179//localization;GO:0009401//phosphoenolpyruvate-dependent sugar phosphotransferase system;GO:0071702//organic substance transport;GO:0006810//transport;GO:0051234//establishment of localization;GO:0016773//phosphotransferase activity, alcohol group as acceptor;GO:0103111//D-glucosamine PTS permease activity;GO:0005215//transporter activity;GO:0008982//p…	1	0.999967
STM1314	4.62	57.213	-2.54493	2.28101e-64	8.68508e-64	celC	STM1314	Known_gene	1	1393610	1393957	NC_003197.2	+	348	348	0	0	13.86	56.28	57.44	57.92	K02759//PTS system, cellobiose-specific IIA component [EC:2.7.1.196 2.7.1.205]+ko02060//Phosphotransferase system (PTS)+ko00500//Starch and sucrose metabolism	WP_000459883.1|3.4e-54|MULTISPECIES: PTS N,N'-diacetylchitobiose transporter subunit IIA [Salmonella]	GO:0008643//carbohydrate transport;GO:0071702//organic substance transport;GO:0009401//phosphoenolpyruvate-dependent sugar phosphotransferase system;GO:0006810//transport;GO:0051234//establishment of localization;GO:0051179//localization;GO:0015144//carbohydrate transmembrane transporter activity;GO:0046872//metal ion binding;GO:0008982//protein-N(PI)-phosphohistidine-sugar phosphotransferase act…	10	0.705827
STM1315	1.783	37.843	-3.30765	1.83146e-138	4.62404e-138	celD	STM1315	Known_gene	1	1393968	1394810	NC_003197.2	+	843	843	0	0	5.35	34.53	35.67	43.33	K03490//AraC family transcriptional regulator, dual regulator of chb operon	WP_000983393.1|6.1e-158|MULTISPECIES: transcriptional regulator ChbR [Salmonella]	GO:1901363//heterocyclic compound binding;GO:0003676//nucleic acid binding;GO:0140110//transcription regulator activity;GO:0003700//DNA-binding transcription factor activity;GO:0097159//organic cyclic compound binding;GO:0003677//DNA binding;GO:0005488//binding;GO:0043565//sequence-specific DNA binding;	1	0.447633
STM1318	115.53	474.176	-1.16722	0	0	katE	STM1318	Known_gene	1	1397105	1399357	NC_003197.2	-	2253	2253	30.94	35.2	280.45	368.54	479.23	574.76	K03781//catalase [EC:1.11.1.6]+ko00380//Tryptophan metabolism+ko01130//Biosynthesis of antibiotics+ko01110//Biosynthesis of secondary metabolites+ko01200//Carbon metabolism+ko00630//Glyoxylate and dicarboxylate metabolism	WP_106775744.1|0.0e+00|catalase HPII [Salmonella enterica]		4	0.989216
STM1319	199.473	62.73	1.58987	2.30596e-77	7.9591e-77	cedA	STM1319	Known_gene	1	1399722	1399964	NC_003197.2	+	243	243	221.39	188.89	188.14	67.42	73.83	46.94	K15722//cell division activator	WP_000977512.1|6.9e-38|cell division activator CedA [Salmonella enterica]	GO:0007049//cell cycle;GO:0009987//cellular process;GO:0051301//cell division;GO:1901363//heterocyclic compound binding;GO:0005488//binding;GO:0097159//organic cyclic compound binding;GO:0003676//nucleic acid binding;GO:0003677//DNA binding;	5	0.919136
STM1320	786.306	168.893	1.75423	0	0	ydjN	STM1320	Known_gene	1	1400066	1401457	NC_003197.2	-	1392	1392	1062.41	892.06	404.45	248.76	68.67	189.25	K06956//uncharacterized protein	WP_001010662.1|4.1e-252|MULTISPECIES: L-cystine transporter [Salmonella]	GO:0044425//membrane part;GO:0016020//membrane;GO:0016021//integral component of membrane;GO:0005886//plasma membrane;GO:0044464//cell part;GO:0071944//cell periphery;GO:0005623//cell;GO:0031224//intrinsic component of membrane;GO:0008514//organic anion transmembrane transporter activity;GO:0015075//ion transmembrane transporter activity;GO:0008509//anion transmembrane transporter activity;GO:000…	5	0.980011
STM1324	127.976	737.23	-1.64328	0	0	STM1324	STM1324	Known_gene	1	1403727	1404587	NC_003197.2	-	861	861	27.72	47.31	308.9	650.02	521.87	1039.8		AIE05197.1|5.1e-168|Ribulosamine [Salmonella enterica subsp. enterica serovar Typhimurium]	GO:0016301//kinase activity;GO:0003824//catalytic activity;GO:0016740//transferase activity;GO:0016772//transferase activity, transferring phosphorus-containing groups;	1	0.999569
STM1325	205.616	525.343	-1.25276	1.0742e-174	2.35305e-174	ydiZ	STM1325	Known_gene	1	1404694	1404984	NC_003197.2	-	291	291	89.82	306.53	220.5	444.96	445.56	685.51		WP_000146127.1|4.9e-46|MULTISPECIES: endoribonuclease GhoS [Salmonella]	GO:0016787//hydrolase activity;GO:0140098//catalytic activity, acting on RNA;GO:0004518//nuclease activity;GO:0004521//endoribonuclease activity;GO:0003824//catalytic activity;GO:0016788//hydrolase activity, acting on ester bonds;GO:0004540//ribonuclease activity;GO:0004519//endonuclease activity;	1	0.982175
STM1326	303.22	1130.21	-1.26473	0	0	pfkB	STM1326	Known_gene	1	1405081	1406013	NC_003197.2	-	933	933	152.99	174.04	582.63	1003.29	872.32	1515.01	K16370//6-phosphofructokinase 2 [EC:2.7.1.11]+ko00680//Methane metabolism+ko00010//Glycolysis / Gluconeogenesis+ko01120//Microbial metabolism in diverse environments+ko00030//Pentose phosphate pathway+ko01230//Biosynthesis of amino acids+ko01130//Biosynthesis of antibiotics+ko01100//Metabolic pathways+ko00052//Galactose metabolism+ko00051//Fructose and mannose metabolism+ko01110//Biosynthesis of …	WP_000251707.1|2.5e-168|MULTISPECIES: 6-phosphofructokinase II [Salmonella]	GO:0044238//primary metabolic process;GO:0005975//carbohydrate metabolic process;GO:0008152//metabolic process;GO:0071704//organic substance metabolic process;GO:0005623//cell;GO:0044444//cytoplasmic part;GO:0005829//cytosol;GO:0044464//cell part;GO:0005737//cytoplasm;GO:0005622//intracellular;GO:0044424//intracellular part;GO:0017076//purine nucleotide binding;GO:0016740//transferase activity;GO…	1	0.996684
STM1328	17.14	124.306	-1.79489	4.42997e-263	7.53675e-263	STM1328	STM1328	Known_gene	1	1407109	1408068	NC_003197.2	-	960	960	0	0	51.42	201.54	65.66	105.72	K09953//lipid A 3-O-deacylase	WP_001046438.1|4.5e-181|MULTISPECIES: lipid A deacylase LpxR family protein [Salmonella]	GO:0043169//cation binding;GO:0046872//metal ion binding;GO:0043167//ion binding;GO:0005488//binding;	10	0.997451
STM1329	48.026	12.67	2.15255	5.60788e-46	2.49492e-45	STM1329	STM1329	Known_gene	1	1408211	1408525	NC_003197.2	+	315	315	82.08	0	62	15.18	4.54	18.29		WP_000916602.1|8.4e-52|MULTISPECIES: membrane protein [Salmonella]	GO:0031224//intrinsic component of membrane;GO:0044425//membrane part;GO:0016021//integral component of membrane;GO:0016020//membrane;GO:0004519//endonuclease activity;GO:0003824//catalytic activity;GO:0016787//hydrolase activity;GO:0016788//hydrolase activity, acting on ester bonds;GO:0004518//nuclease activity;	3	0.973001
STM1330	144.916	32.12	1.52221	1.6907e-137	4.29162e-137	STM1330	STM1330	Known_gene	1	1408522	1409376	NC_003197.2	+	855	855	167.56	214.45	52.74	37.88	30.65	27.83	K01173//endonuclease G, mitochondrial	WP_001044098.1|5.4e-162|MULTISPECIES: DNA/RNA non-specific endonuclease [Salmonella]	GO:0016788//hydrolase activity, acting on ester bonds;GO:0043169//cation binding;GO:0003824//catalytic activity;GO:0043167//ion binding;GO:0097159//organic cyclic compound binding;GO:0016787//hydrolase activity;GO:0004518//nuclease activity;GO:1901363//heterocyclic compound binding;GO:0046872//metal ion binding;GO:0004519//endonuclease activity;GO:0003676//nucleic acid binding;GO:0005488//binding;	12	0.999355
STM1348	104.913	342.196	-1.17799	0	0	ydiA	STM1348	Known_gene	1	1426591	1427424	NC_003197.2	-	834	834	57.33	73.37	184.04	334.32	280.92	411.35	K09773//[pyruvate, water dikinase]-phosphate phosphotransferase / [pyruvate, water dikinase] kinase [EC:2.7.4.28 2.7.11.33]	EHB41997.1|2.9e-152|hypothetical protein SEENIN0B_01867 [Salmonella enterica subsp. enterica serovar Infantis str. SARB27]	GO:0044260//cellular macromolecule metabolic process;GO:0044237//cellular metabolic process;GO:0044267//cellular protein metabolic process;GO:0019538//protein metabolic process;GO:1901564//organonitrogen compound metabolic process;GO:0006796//phosphate-containing compound metabolic process;GO:0008152//metabolic process;GO:0016311//dephosphorylation;GO:0043412//macromolecule modification;GO:003621…	1	0.751995
STM1349	367.653	1299.76	-1.19013	0	0	pps	STM1349	Known_gene	1	1427761	1430139	NC_003197.2	+	2379	2379	97.58	266.42	738.96	1675.9	1135.83	1087.56	K01007//pyruvate, water dikinase [EC:2.7.9.2]+ko00720//Carbon fixation pathways in prokaryotes+ko00680//Methane metabolism+ko01120//Microbial metabolism in diverse environments+ko01100//Metabolic pathways+ko00620//Pyruvate metabolism+ko01200//Carbon metabolism	WP_000069340.1|0.0e+00|MULTISPECIES: phosphoenolpyruvate synthase [Salmonella]	GO:0044283//small molecule biosynthetic process;GO:0044281//small molecule metabolic process;GO:0043436//oxoacid metabolic process;GO:0071704//organic substance metabolic process;GO:0016051//carbohydrate biosynthetic process;GO:0006090//pyruvate metabolic process;GO:0019752//carboxylic acid metabolic process;GO:0046364//monosaccharide biosynthetic process;GO:0008152//metabolic process;GO:0005975/…	10	0.998709
STM1351	11.176	4.95	2.25423	6.07642e-21	3.75037e-20	ydiT	STM1351	Known_gene	1	1431911	1432204	NC_003197.2	-	294	294	0	0	33.53	4.82	5.36	4.67		SUG99606.1|2.3e-51|oxidoreductase FixC [Salmonella enterica subsp. enterica]	GO:0008152//metabolic process;GO:0055114//oxidation-reduction process;GO:0005506//iron ion binding;GO:0051536//iron-sulfur cluster binding;GO:0005488//binding;GO:0051540//metal cluster binding;GO:0046872//metal ion binding;GO:0043167//ion binding;GO:0046914//transition metal ion binding;GO:0048037//cofactor binding;GO:0043169//cation binding;	9	0.998225
STM1352	44.233	13.583	1.41559	3.00649e-75	1.05159e-74	ydiS	STM1352	Known_gene	1	1432201	1433487	NC_003197.2	-	1287	1287	54.84	46.79	31.07	14.47	14.63	11.65	K00313//electron transfer flavoprotein-quinone oxidoreductase [EC:1.5.5.-]	WP_001278565.1|4.4e-240|MULTISPECIES: FAD-dependent oxidoreductase [Salmonella]	GO:0016649//oxidoreductase activity, acting on the CH-NH group of donors, quinone or similar compound as acceptor;GO:0071949//FAD binding;GO:0043168//anion binding;GO:0000166//nucleotide binding;GO:1901363//heterocyclic compound binding;GO:0003824//catalytic activity;GO:1901265//nucleoside phosphate binding;GO:0016491//oxidoreductase activity;GO:0004174//electron-transferring-flavoprotein dehydro…	5	0.998704
STM1353	125.883	12.823	2.6566	9.33645e-269	1.57319e-268	ydiR	STM1353	Known_gene	1	1433544	1434479	NC_003197.2	-	936	936	177.89	151.77	47.99	14.85	11.9	11.72	K03522//electron transfer flavoprotein alpha subunit	WP_001015871.1|1.3e-172|MULTISPECIES: electron transfer flavoprotein subunit alpha [Salmonella]	GO:0030258//lipid modification;GO:0044255//cellular lipid metabolic process;GO:0043436//oxoacid metabolic process;GO:0044237//cellular metabolic process;GO:0006082//organic acid metabolic process;GO:0006631//fatty acid metabolic process;GO:0044281//small molecule metabolic process;GO:0044242//cellular lipid catabolic process;GO:1901575//organic substance catabolic process;GO:0044282//small molecu…	5	0.984941
STM1355	0	5.356	-1.51669	3.4836e-10	2.75127e-09	ydiP	STM1355	Known_gene	1	1435728	1436618	NC_003197.2	+	891	891	0	0	0	3.76	3.37	8.94		WP_000284836.1|1.6e-169|MULTISPECIES: AraC family transcriptional regulator [Salmonella]	GO:0003700//DNA-binding transcription factor activity;GO:0003676//nucleic acid binding;GO:1901363//heterocyclic compound binding;GO:0140110//transcription regulator activity;GO:0097159//organic cyclic compound binding;GO:0003677//DNA binding;GO:0005488//binding;GO:0043565//sequence-specific DNA binding;	1	0.999964
STM1357	0	2.813	-1.455	2.06689e-09	1.66833e-08	ydiF	STM1357	Known_gene	1	1437859	1439412	NC_003197.2	-	1554	1554	0	0	0	2.75	2.05	3.64	K19709//acetate CoA-transferase [EC:2.8.3.8]+ko01120//Microbial metabolism in diverse environments+ko00640//Propanoate metabolism+ko01100//Metabolic pathways+ko00650//Butanoate metabolism+ko00627//Aminobenzoate degradation	WP_000700599.1|3.4e-295|MULTISPECIES: hypothetical protein [Salmonella]	GO:0006091//generation of precursor metabolites and energy;GO:0008152//metabolic process;GO:0009056//catabolic process;GO:0044237//cellular metabolic process;GO:1901575//organic substance catabolic process;GO:0071704//organic substance metabolic process;GO:0042737//drug catabolic process;GO:0009987//cellular process;GO:0044248//cellular catabolic process;GO:0017144//drug metabolic process;GO:0044…	1	0.94598
STM1359	7.826	8.163	-1.14353	3.54404e-10	2.80093e-09	ydiB	STM1359	Known_gene	1	1440411	1441277	NC_003197.2	-	867	867	0	23.48	0	8.21	7.34	8.94	K05887//quinate/shikimate dehydrogenase [EC:1.1.1.282]+ko01130//Biosynthesis of antibiotics+ko01100//Metabolic pathways+ko01110//Biosynthesis of secondary metabolites+ko00400//Phenylalanine, tyrosine and tryptophan biosynthesis	AIE05232.1|1.0e-160|Shikimate [Salmonella enterica subsp. enterica serovar Typhimurium]	GO:1901615//organic hydroxy compound metabolic process;GO:0006725//cellular aromatic compound metabolic process;GO:0006807//nitrogen compound metabolic process;GO:0044238//primary metabolic process;GO:1901576//organic substance biosynthetic process;GO:0009987//cellular process;GO:0019632//shikimate metabolic process;GO:0019438//aromatic compound biosynthetic process;GO:0044237//cellular metabolic…	6	0.998819
STM1363	92.213	9.95	2.14404	3.80547e-11	2.91483e-10	rprA	STM1363	Known_gene	1	1444822	1444928	NC_003197.2	-	107	107	0	276.64	0	7.2	10.61	12.04		EIQ40258.1|8.5e-09|hypothetical protein SB444474_1701 [Shigella boydii 4444-74]		6	0.999684
STM1367	1228.26	467.286	1.27951	0	0	ydiH	STM1367	Known_gene	1	1450018	1450245	NC_003197.2	+	228	228	1313.03	1222.12	1149.63	454.17	760.39	187.3		EYI33155.1|9.7e-34|hypothetical protein SEEH1567_12360 [Salmonella enterica subsp. enterica serovar Heidelberg str. 41567]		5	0.749375
STM1376	14.143	126.376	-2.02116	1.39141e-67	5.16174e-67	lppB	STM1376	Known_gene	1	1459048	1459287	NC_003197.2	-	240	240	0	0	42.43	90.85	94.99	193.29	K06078//murein lipoprotein	WP_001082332.1|4.6e-34|MULTISPECIES: major outer membrane lipoprotein [Salmonella]	GO:0044419//interspecies interaction between organisms;GO:0051704//multi-organism process;GO:0009405//pathogenesis;GO:0044464//cell part;GO:0009279//cell outer membrane;GO:0016020//membrane;GO:0005623//cell;GO:0031224//intrinsic component of membrane;GO:0031230//intrinsic component of cell outer membrane;GO:0030313//cell envelope;GO:0044425//membrane part;GO:0030312//external encapsulating struct…	1	0.999948
STM1380	10.936	26.396	-1.28288	5.29424e-33	2.7338e-32	orf32	STM1380	Known_gene	1	1463096	1463989	NC_003197.2	-	894	894	0	22.74	10.07	25.64	20.8	32.75	K01259//proline iminopeptidase [EC:3.4.11.5]+ko00330//Arginine and proline metabolism	WP_001000510.1|1.2e-172|MULTISPECIES: alpha/beta fold hydrolase [Salmonella]	GO:0046486//glycerolipid metabolic process;GO:0044248//cellular catabolic process;GO:0009987//cellular process;GO:0044238//primary metabolic process;GO:0008152//metabolic process;GO:0071704//organic substance metabolic process;GO:0044237//cellular metabolic process;GO:0016042//lipid catabolic process;GO:0044255//cellular lipid metabolic process;GO:0009056//catabolic process;GO:1901575//organic su…	7	0.957497
STM1381	13.37	4.743	1.45892	9.16362e-18	5.99449e-17	orf245	STM1381	Known_gene	1	1464048	1464785	NC_003197.2	-	738	738	0	27.8	12.31	4.1	5.49	4.64		WP_000697187.1|7.0e-142|MULTISPECIES: hypothetical protein [Salmonella]		6	0.940984
STM1382	0	3.813	-1.54328	1.55861e-10	1.21697e-09	orf408	STM1382	Known_gene	1	1464797	1466023	NC_003197.2	-	1227	1227	0	0	0	3.79	2.66	4.99		WP_000471807.1|2.6e-226|MULTISPECIES: DeoR family transcriptional regulator [Salmonella]	GO:0005996//monosaccharide metabolic process;GO:0046835//carbohydrate phosphorylation;GO:0071704//organic substance metabolic process;GO:0016310//phosphorylation;GO:0044238//primary metabolic process;GO:0044282//small molecule catabolic process;GO:0005975//carbohydrate metabolic process;GO:0044262//cellular carbohydrate metabolic process;GO:0008152//metabolic process;GO:0009056//catabolic process…	1	0.956447
STM1383	8.326	45.076	-1.60927	1.6878e-252	2.95404e-252	ttrA	STM1383	Known_gene	1	1466346	1469408	NC_003197.2	-	3063	3063	0	6.44	18.54	27.88	33.51	73.84	K08357//tetrathionate reductase subunit A+ko00920//Sulfur metabolism+ko02020//Two-component system+ko01120//Microbial metabolism in diverse environments	WP_080069658.1|0.0e+00|tetrathionate reductase subunit TtrA [Salmonella enterica]		1	0.999905
STM1384	2.916	17.596	-1.43027	4.18007e-29	2.25617e-28	ttrC	STM1384	Known_gene	1	1469401	1470423	NC_003197.2	-	1023	1023	0	0	8.75	9.77	12.25	30.77	K08359//tetrathionate reductase subunit C+ko00920//Sulfur metabolism+ko02020//Two-component system+ko01120//Microbial metabolism in diverse environments	WP_000149760.1|2.5e-198|MULTISPECIES: tetrathionate reductase subunit TtrC [Salmonella]	GO:0044425//membrane part;GO:0016020//membrane;GO:0071944//cell periphery;GO:0005886//plasma membrane;GO:0016021//integral component of membrane;GO:0031224//intrinsic component of membrane;GO:0005623//cell;GO:0044464//cell part;	1	0.999516
STM1389	493.79	2159.79	-1.29758	0	0	orf319	STM1389	Known_gene	1	1474119	1475078	NC_003197.2	-	960	960	148.51	168.95	1163.91	1809.67	2184.48	2485.23		WP_001060729.1|6.0e-186|MULTISPECIES: DUF523 and DUF1722 domain-containing protein [Salmonella]		4	0.992595
STM1392	107.94	41.033	1.04064	4.57369e-229	8.63894e-229	ssrA	STM1392	Known_gene	1	1476827	1479589	NC_003197.2	-	2763	2763	134.14	121.6	68.08	50.96	34.65	37.49	K14978//two-component system, LuxR family, secretion system sensor histidine kinase SsrA+ko02020//Two-component system	ADX17094.1|0.0e+00|sensor kinase [Salmonella enterica subsp. enterica serovar Typhimurium str. ST4/74]	GO:0046777//protein autophosphorylation;GO:0006793//phosphorus metabolic process;GO:0044260//cellular macromolecule metabolic process;GO:0044238//primary metabolic process;GO:0043412//macromolecule modification;GO:0043170//macromolecule metabolic process;GO:0019538//protein metabolic process;GO:0044267//cellular protein metabolic process;GO:0008152//metabolic process;GO:0006807//nitrogen compound…	5	0.957684
STM1393	228.596	4.196	5.21265	0	0	ssaB	STM1393	Known_gene	1	1479990	1480391	NC_003197.2	+	402	402	312.7	266.8	106.29	5.24	4.25	3.1		WP_001738217.1|3.3e-69|MULTISPECIES: SPI-2 type III secretion system protein SpiC [Salmonella]	GO:0071702//organic substance transport;GO:0044419//interspecies interaction between organisms;GO:0015031//protein transport;GO:0015833//peptide transport;GO:0033036//macromolecule localization;GO:0051179//localization;GO:0071705//nitrogen compound transport;GO:0008104//protein localization;GO:0051234//establishment of localization;GO:0045184//establishment of protein localization;GO:0006810//tra…	5	0.992455
STM1394	174.976	4.326	4.61513	0	0	ssaC	STM1394	Known_gene	1	1480393	1481886	NC_003197.2	+	1494	1494	235.25	227.48	62.2	5.84	5.64	1.5	K03219//type III secretion protein C+ko03070//Bacterial secretion system	AKD08055.1|5.2e-277|Outer membrane protein SpiA [Salmonella enterica subsp. enterica serovar Typhimurium str. CDC 2011K-0870]	GO:0042886//amide transport;GO:0045184//establishment of protein localization;GO:0033036//macromolecule localization;GO:0071705//nitrogen compound transport;GO:0071702//organic substance transport;GO:0046903//secretion;GO:0051234//establishment of localization;GO:0002790//peptide secretion;GO:0006810//transport;GO:0009987//cellular process;GO:0008104//protein localization;GO:0009306//protein secr…	5	0.575763
STM1395	389.75	7.476	4.80684	0	0	ssaD	STM1395	Known_gene	1	1481867	1483078	NC_003197.2	+	1212	1212	583.38	497.74	88.13	8.06	11.6	2.77	K03220//type III secretion protein D	WP_000323786.1|7.0e-232|MULTISPECIES: EscD/YscD/HrpQ family type III secretion system inner membrane ring protein [Salmonella]	GO:0044425//membrane part;GO:0016020//membrane;GO:0031224//intrinsic component of membrane;GO:0016021//integral component of membrane;	5	0.955533
STM1396	283.59	11.723	3.77207	1.06525e-169	2.37977e-169	ssaE	STM1396	Known_gene	1	1483086	1483328	NC_003197.2	+	243	243	221.39	566.67	62.71	10.1	16.16	8.91	K18984//secretion system chaperone SsaE	WP_000210202.1|2.5e-35|MULTISPECIES: type III secretion system chaperone SsaE [Salmonella]	GO:0009405//pathogenesis;GO:0051704//multi-organism process;GO:0044419//interspecies interaction between organisms;	12	0.993171
STM1397	762.146	27.123	4.15469	0	0	sseA	STM1397	Known_gene	1	1483592	1483918	NC_003197.2	+	327	327	1101.62	872.77	312.05	42.88	27.53	10.96	K15367//secretion system chaperone SseA	WP_001738219.1|5.1e-52|MULTISPECIES: SPI-2 type III secretion system chaperone SseA [Salmonella]	GO:0051704//multi-organism process;GO:0009405//pathogenesis;GO:0044419//interspecies interaction between organisms;GO:0044424//intracellular part;GO:0005737//cytoplasm;GO:0044464//cell part;GO:0005622//intracellular;GO:0005623//cell;GO:0016740//transferase activity;GO:0003824//catalytic activity;	5	0.999187
STM1398	703.73	26.836	4.22771	0	0	sseB	STM1398	Known_gene	1	1483925	1484515	NC_003197.2	+	591	591	948.15	773.79	389.25	38.53	29.99	11.99	K15344//secreted effector protein SseB+ko05132//Salmonella infection	WP_000094422.1|7.9e-104|MULTISPECIES: SPI-2 type III secretion system translocon protein SseB [Salmonella]	GO:0008104//protein localization;GO:0015833//peptide transport;GO:0015031//protein transport;GO:0009306//protein secretion;GO:0051704//multi-organism process;GO:0002790//peptide secretion;GO:0009987//cellular process;GO:0033036//macromolecule localization;GO:0046903//secretion;GO:0071806//protein transmembrane transport;GO:0071705//nitrogen compound transport;GO:0009405//pathogenesis;GO:0006810//…	5	0.998449
STM1399	719.213	27.583	4.1357	0	0	sscA	STM1399	Known_gene	1	1484512	1484985	NC_003197.2	+	474	474	940.47	891.56	325.61	33.24	30.11	19.4	K15368//secretion system chaperone SscA	WP_000711029.1|3.5e-86|MULTISPECIES: CesD/SycD/LcrH family type III secretion system chaperone SscA [Salmonella]	GO:0050714//positive regulation of protein secretion;GO:0032880//regulation of protein localization;GO:0048522//positive regulation of cellular process;GO:0070201//regulation of establishment of protein localization;GO:1904951//positive regulation of establishment of protein localization;GO:0015833//peptide transport;GO:0051050//positive regulation of transport;GO:1903532//positive regulation of …	5	0.781728
STM1400	384.03	9.573	4.65677	0	0	sseC	STM1400	Known_gene	1	1484988	1486442	NC_003197.2	+	1455	1455	515.67	481.22	155.2	14.11	11.92	2.69	K15345//secreted effector protein SseC+ko05132//Salmonella infection	WP_001079760.1|1.6e-270|MULTISPECIES: SPI-2 type III secretion system translocon protein SseC [Salmonella]	GO:0008104//protein localization;GO:0006810//transport;GO:0050789//regulation of biological process;GO:0032940//secretion by cell;GO:0065007//biological regulation;GO:0009987//cellular process;GO:0015031//protein transport;GO:0044148//positive regulation of growth of symbiont involved in interaction with host;GO:0044419//interspecies interaction between organisms;GO:0044144//modulation of growth …	5	0.839301
STM1401	297.106	9.543	4.19908	0	0	sseD	STM1401	Known_gene	1	1486458	1487045	NC_003197.2	+	588	588	373.03	424.36	93.93	15.64	8.76	4.23	K15346//secreted effector protein SseD+ko05132//Salmonella infection	WP_000388323.1|9.0e-100|MULTISPECIES: SPI-2 type III secretion system translocon protein SseD [Salmonella]	GO:0009987//cellular process;GO:0030254//protein secretion by the type III secretion system;GO:0015031//protein transport;GO:0051179//localization;GO:0006810//transport;GO:0009405//pathogenesis;GO:0015833//peptide transport;GO:0055085//transmembrane transport;GO:0071705//nitrogen compound transport;GO:0051234//establishment of localization;GO:0002790//peptide secretion;GO:0009306//protein secreti…	12	0.991435
STM1402	307.953	9.313	4.77605	0	0	sseE	STM1402	Known_gene	1	1487048	1487464	NC_003197.2	+	417	417	480.6	205.02	238.24	14.37	8.92	4.65		WP_000249606.1|7.4e-72|MULTISPECIES: pathogenicity island 2 effector protein SseE [Salmonella]		5	0.993277
STM1403	331.893	7.37	5.26026	0	0	sscB	STM1403	Known_gene	1	1487516	1487950	NC_003197.2	+	435	435	344.17	391.53	259.98	11.17	6.5	4.44		WP_000979963.1|1.2e-77|MULTISPECIES: CesD/SycD/LcrH family type III secretion system chaperone [Salmonella]		12	0.852604
STM1404	134.7	6.756	3.76071	0	0	sseF	STM1404	Known_gene	1	1487966	1488748	NC_003197.2	+	783	783	183.73	156.76	63.61	6.12	10.17	3.98	K15350//secreted effector protein SseF+ko05132//Salmonella infection	WP_000690718.1|3.1e-140|MULTISPECIES: type III secretion systems effector SseF [Salmonella]	GO:0031224//intrinsic component of membrane;GO:0016020//membrane;GO:0044425//membrane part;GO:0016021//integral component of membrane;	5	0.994648
STM1405	32.616	5.443	2.58765	4.59799e-78	1.57702e-77	sseG	STM1405	Known_gene	1	1488745	1489434	NC_003197.2	+	690	690	34.98	29.84	33.03	4.74	6.07	5.52	K15351//secreted effector protein SseG+ko05132//Salmonella infection	WP_000805851.1|9.2e-128|MULTISPECIES: pathogenicity island 2 effector protein SseG [Salmonella]	GO:0044425//membrane part;GO:0016021//integral component of membrane;GO:0031224//intrinsic component of membrane;GO:0016020//membrane;	5	0.818469
STM1406	551.28	23.596	4.11381	0	0	ssaG	STM1406	Known_gene	1	1489528	1489743	NC_003197.2	+	216	216	254.69	1086.52	312.63	43.65	15.71	11.43	K03221//type III secretion protein F+ko03070//Bacterial secretion system	AAX65333.1|2.1e-30|Secretion system apparatus SsaG [Salmonella enterica subsp. enterica serovar Choleraesuis str. SC-B67]	GO:0051704//multi-organism process;GO:0044419//interspecies interaction between organisms;GO:0009405//pathogenesis;GO:0008565//protein transporter activity;GO:0005215//transporter activity;	12	0.732969
STM1407	1406.29	41.423	4.24895	0	0	ssaH	STM1407	Known_gene	1	1489784	1490011	NC_003197.2	+	228	228	2387.32	1425.8	405.75	71.82	40.26	12.19		WP_020438072.1|1.1e-32|EscG/YscG/SsaH family type III secretion system needle protein co-chaperone [Salmonella enterica]		5	0.99987
STM1408	996.013	30.07	4.52889	0	0	ssaI	STM1408	Known_gene	1	1490023	1490271	NC_003197.2	+	249	249	1613.55	826.01	548.48	56.5	25.72	7.99		SUG00998.1|1.9e-35|type III secretion system protein SsaI [Salmonella enterica subsp. enterica serovar Hartford]	GO:0002790//peptide secretion;GO:0015833//peptide transport;GO:0071702//organic substance transport;GO:0051179//localization;GO:0033036//macromolecule localization;GO:0008104//protein localization;GO:0042886//amide transport;GO:0009306//protein secretion;GO:0009987//cellular process;GO:0051234//establishment of localization;GO:0015031//protein transport;GO:0045184//establishment of protein locali…	5	0.999921
STM1409	922.853	25.34	4.48888	0	0	ssaJ	STM1409	Known_gene	1	1490268	1491017	NC_003197.2	+	750	750	1345.57	1066.03	356.96	40.29	28.79	6.94	K03222//type III secretion protein J+ko03070//Bacterial secretion system	WP_000862874.1|7.6e-136|MULTISPECIES: SPI-2 type III secretion system apparatus lipoprotein SsaJ [Salmonella]	GO:0009987//cellular process;GO:0006810//transport;GO:0051234//establishment of localization;GO:0032940//secretion by cell;GO:0071702//organic substance transport;GO:0015833//peptide transport;GO:0042886//amide transport;GO:0046903//secretion;GO:0045184//establishment of protein localization;GO:0002790//peptide secretion;GO:0008104//protein localization;GO:0051179//localization;GO:0071705//nitrog…	5	0.998964
STM1410	707.533	24.28	4.17411	0	0	STM1410	STM1410	Known_gene	1	1491035	1491583	NC_003197.2	+	549	549	1159.66	684.98	277.96	35.74	28.4	8.7		CBY95884.1|1.8e-102|hypothetical protein SENTW_1804 [Salmonella enterica subsp. enterica serovar Weltevreden str. 2007-60-3289-1]		5	0.999982
STM1411	393.906	13.103	4.34465	0	0	ssaK	STM1411	Known_gene	1	1491580	1492254	NC_003197.2	+	675	675	680.21	305.45	196.06	17.39	16.49	5.43		WP_000011201.1|1.1e-122|MULTISPECIES: SPI-2 type III secretion system apparatus protein SsaK [Salmonella]	GO:0015031//protein transport;GO:0033036//macromolecule localization;GO:0045184//establishment of protein localization;GO:0015833//peptide transport;GO:0051179//localization;GO:0006810//transport;GO:0051234//establishment of localization;GO:0071702//organic substance transport;GO:0008104//protein localization;GO:0071705//nitrogen compound transport;GO:0042886//amide transport;GO:0044279//other or…	5	0.999583
STM1412	617.753	31.453	3.74735	0	0	ssaL	STM1412	Known_gene	1	1492220	1493236	NC_003197.2	+	1017	1017	769.34	775.74	308.18	39.67	44.3	10.39		WP_000238877.1|2.9e-186|MULTISPECIES: SPI-2 type III secretion system apparatus protein SsaL [Salmonella]	GO:0009405//pathogenesis;GO:0006810//transport;GO:0051234//establishment of localization;GO:0071705//nitrogen compound transport;GO:0033036//macromolecule localization;GO:0051179//localization;GO:0046903//secretion;GO:0044419//interspecies interaction between organisms;GO:0015031//protein transport;GO:0042886//amide transport;GO:0071702//organic substance transport;GO:0051704//multi-organism proc…	12	0.669905
STM1413	393.603	11.556	4.53107	0	0	ssaM	STM1413	Known_gene	1	1493294	1493662	NC_003197.2	+	369	369	412.49	586.56	181.76	14.92	13.15	6.6		WP_000383702.1|2.7e-65|MULTISPECIES: SPI-2 type III secretion system apparatus protein SsaM [Salmonella]	GO:0033036//macromolecule localization;GO:0006810//transport;GO:0045184//establishment of protein localization;GO:0051234//establishment of localization;GO:0008104//protein localization;GO:0042886//amide transport;GO:0015031//protein transport;GO:0071705//nitrogen compound transport;GO:0071702//organic substance transport;GO:0051179//localization;GO:0015833//peptide transport;	12	0.99999
STM1414	377.63	11.51	4.41796	0	0	ssaV	STM1414	Known_gene	1	1493647	1495692	NC_003197.2	+	2046	2046	500.51	475.56	156.82	13.3	13.77	7.46	K03230//type III secretion protein V+ko03070//Bacterial secretion system	EDX52581.1|0.0e+00|secretion system apparatus protein SsaV [Salmonella enterica subsp. enterica serovar Newport str. SL317]	GO:0071702//organic substance transport;GO:0051234//establishment of localization;GO:0033036//macromolecule localization;GO:0009306//protein secretion;GO:0006810//transport;GO:0051179//localization;GO:0008104//protein localization;GO:0045184//establishment of protein localization;GO:0032940//secretion by cell;GO:0042886//amide transport;GO:0046903//secretion;GO:0002790//peptide secretion;GO:00717…	5	0.746228
STM1415	427.596	21.136	3.83811	0	0	ssaN	STM1415	Known_gene	1	1495682	1496983	NC_003197.2	+	1302	1302	614.14	446.93	221.72	26.23	22.09	15.09	K03224//ATP synthase in type III secretion protein N [EC:3.6.3.50]+ko03070//Bacterial secretion system	WP_000787213.1|1.7e-247|MULTISPECIES: EscN/YscN/HrcN family type III secretion system ATPase [Salmonella]	GO:0009260//ribonucleotide biosynthetic process;GO:0006164//purine nucleotide biosynthetic process;GO:0006754//ATP biosynthetic process;GO:0034654//nucleobase-containing compound biosynthetic process;GO:0006139//nucleobase-containing compound metabolic process;GO:0009142//nucleoside triphosphate biosynthetic process;GO:0046483//heterocycle metabolic process;GO:1901137//carbohydrate derivative bio…	5	0.999968
STM1416	93	7.416	3.24282	1.61219e-110	4.62689e-110	ssaO	STM1416	Known_gene	1	1496986	1497363	NC_003197.2	+	378	378	0	228.44	50.56	7.26	9.6	5.39		WP_000449089.1|6.9e-61|MULTISPECIES: SPI-2 type III secretion system apparatus protein SsaO [Salmonella]	GO:0071705//nitrogen compound transport;GO:0006810//transport;GO:0045184//establishment of protein localization;GO:0042886//amide transport;GO:0033036//macromolecule localization;GO:0015833//peptide transport;GO:0008104//protein localization;GO:0051234//establishment of localization;GO:0071702//organic substance transport;GO:0015031//protein transport;GO:0051179//localization;GO:0019031//viral en…	6	0.994152
STM1417	241.633	9.873	3.93526	3.46474e-268	5.85694e-268	ssaP	STM1417	Known_gene	1	1497344	1497718	NC_003197.2	+	375	375	405.17	230.46	89.27	9.99	11.9	7.73		WP_001223304.1|6.0e-65|MULTISPECIES: SPI-2 type III secretion system apparatus protein SsaP [Salmonella]	GO:0045184//establishment of protein localization;GO:0051234//establishment of localization;GO:0015833//peptide transport;GO:0006810//transport;GO:0033036//macromolecule localization;GO:0051179//localization;GO:0008104//protein localization;GO:0042886//amide transport;GO:0071705//nitrogen compound transport;GO:0071702//organic substance transport;GO:0015031//protein transport;	5	0.999956
STM1418	104.29	11.893	2.75642	6.36334e-291	1.02726e-290	ssaQ	STM1418	Known_gene	1	1497699	1498667	NC_003197.2	+	969	969	122.57	125.49	64.81	14.33	12.4	8.95	K03225//type III secretion protein Q+ko03070//Bacterial secretion system	WP_000944192.1|7.2e-187|MULTISPECIES: SPI-2 type III secretion system apparatus protein SsaQ [Salmonella]	GO:0006928//movement of cell or subcellular component;GO:0032940//secretion by cell;GO:0051234//establishment of localization;GO:0071806//protein transmembrane transport;GO:0042221//response to chemical;GO:0040011//locomotion;GO:0046903//secretion;GO:0033036//macromolecule localization;GO:0055085//transmembrane transport;GO:0002790//peptide secretion;GO:0097588//archaeal or bacterial-type flagell…	12	0.711087
STM1419	935.273	8.826	6.16785	0	0	ssaR	STM1419	Known_gene	1	1498735	1499382	NC_003197.2	+	648	648	1383.1	956.81	465.91	13.83	9.41	3.24	K03226//type III secretion protein R+ko03070//Bacterial secretion system	WP_000056367.1|9.3e-114|MULTISPECIES: SPI-2 type III secretion system export apparatus protein SsaR [Salmonella]	GO:0051704//multi-organism process;GO:0008104//protein localization;GO:0045184//establishment of protein localization;GO:0009405//pathogenesis;GO:0006810//transport;GO:0015833//peptide transport;GO:0071702//organic substance transport;GO:0032940//secretion by cell;GO:0051179//localization;GO:0002790//peptide secretion;GO:0009987//cellular process;GO:0042886//amide transport;GO:0044419//interspeci…	5	0.999984
STM1420	571.466	5.11	6.25496	0	0	ssaS	STM1420	Known_gene	1	1499379	1499645	NC_003197.2	+	267	267	991.7	423.06	299.64	6.36	7.74	1.23	K03227//type III secretion protein S+ko03070//Bacterial secretion system	WP_000999982.1|3.1e-39|MULTISPECIES: SPI-2 type III secretion system apparatus protein SsaS [Salmonella]	GO:0071705//nitrogen compound transport;GO:0008104//protein localization;GO:0009306//protein secretion;GO:0033036//macromolecule localization;GO:0051234//establishment of localization;GO:0009987//cellular process;GO:0046903//secretion;GO:0045184//establishment of protein localization;GO:0032940//secretion by cell;GO:0002790//peptide secretion;GO:0051179//localization;GO:0071702//organic substance…	5	0.999212
STM1421	214.646	1.513	6.39861	0	0	ssaT	STM1421	Known_gene	1	1499646	1500425	NC_003197.2	+	780	780	338.19	236.08	69.67	1.97	1.62	0.95	K03228//type III secretion protein T+ko03070//Bacterial secretion system	WP_000068764.1|2.0e-142|MULTISPECIES: SPI-2 type III secretion system apparatus protein SsaT [Salmonella]	GO:0006886//intracellular protein transport;GO:0034613//cellular protein localization;GO:0051649//establishment of localization in cell;GO:0042886//amide transport;GO:0006810//transport;GO:0045184//establishment of protein localization;GO:0070727//cellular macromolecule localization;GO:0051641//cellular localization;GO:0051234//establishment of localization;GO:0006605//protein targeting;GO:004690…	5	0.999845
STM1422	132.313	4.843	4.07886	0	0	ssaU	STM1422	Known_gene	1	1500422	1501480	NC_003197.2	+	1059	1059	178.84	171.66	46.44	5.84	5.23	3.46	K03229//type III secretion protein U+ko03070//Bacterial secretion system	WP_001291716.1|1.7e-194|MULTISPECIES: SPI-2 type III secretion system apparatus protein SsaU [Salmonella]	GO:0032940//secretion by cell;GO:0002790//peptide secretion;GO:0015031//protein transport;GO:0051179//localization;GO:0033036//macromolecule localization;GO:0046903//secretion;GO:0015833//peptide transport;GO:0071705//nitrogen compound transport;GO:0051234//establishment of localization;GO:0042886//amide transport;GO:0009306//protein secretion;GO:0006810//transport;GO:0071702//organic substance t…	5	0.62183
STM1427	92.016	466.643	-1.68196	0	0	cfa	STM1427	Known_gene	1	1504226	1505374	NC_003197.2	-	1149	1149	41.09	52.59	182.37	428.8	371	600.13	K00574//cyclopropane-fatty-acyl-phospholipid synthase [EC:2.1.1.79]	WP_000098879.1|1.7e-227|MULTISPECIES: cyclopropane fatty acyl phospholipid synthase [Salmonella]	GO:0008152//metabolic process;GO:0008610//lipid biosynthetic process;GO:0009058//biosynthetic process;GO:1901576//organic substance biosynthetic process;GO:0044238//primary metabolic process;GO:0006629//lipid metabolic process;GO:0071704//organic substance metabolic process;GO:0003824//catalytic activity;GO:0008757//S-adenosylmethionine-dependent methyltransferase activity;GO:0008168//methyltrans…	1	0.984588
STM1432	49.81	169.77	-1.3497	1.0516e-197	2.1635e-197	ydhO	STM1432	Known_gene	1	1510112	1510966	NC_003197.2	-	855	855	27.93	47.66	73.84	133.74	84.28	291.29	K19303//murein DD-endopeptidase [EC:3.4.-.-]	WP_001081022.1|1.1e-159|MULTISPECIES: peptidoglycan endopeptidase [Salmonella]	GO:0003824//catalytic activity;GO:0016787//hydrolase activity;	1	0.999953
STM1443	7.176	45.893	-1.6077	2.19379e-20	1.36712e-19	ydhI	STM1443	Known_gene	1	1519440	1519676	NC_003197.2	-	237	237	0	0	21.53	54.54	43.62	39.52		EHC39001.1|6.8e-38|hypothetical protein LTSEALA_2520 [Salmonella enterica subsp. enterica serovar Alachua str. R6-377]	GO:0031224//intrinsic component of membrane;GO:0016021//integral component of membrane;GO:0044425//membrane part;GO:0016020//membrane;	10	0.980268
STM1453	201.24	68.206	1.38853	3.48703e-167	7.87528e-167	nth	STM1453	Known_gene	1	1528548	1529183	NC_003197.2	-	636	636	152.52	292.79	158.41	82.55	49.61	72.46	K10773//endonuclease III [EC:4.2.99.18]+ko03410//Base excision repair	WP_001030318.1|3.9e-117|MULTISPECIES: endonuclease III [Salmonella]	GO:0009987//cellular process;GO:0006974//cellular response to DNA damage stimulus;GO:0006281//DNA repair;GO:0050896//response to stimulus;GO:0006285//base-excision repair, AP site formation;GO:0008152//metabolic process;GO:0044260//cellular macromolecule metabolic process;GO:0044238//primary metabolic process;GO:0034641//cellular nitrogen compound metabolic process;GO:0006725//cellular aromatic c…	12	0.98752
STM1454	150.736	68.903	1.19291	6.72958e-129	1.77406e-128	ydgQ	STM1454	Known_gene	1	1529183	1529875	NC_003197.2	-	693	693	139.28	148.54	164.39	91.18	47.32	68.21	K03613//Na+-translocating ferredoxin:NAD+ oxidoreductase subunit E	SUH33036.1|4.4e-122|Electron transport complex protein RnfE [Salmonella enterica subsp. enterica]	GO:0006091//generation of precursor metabolites and energy;GO:0044237//cellular metabolic process;GO:0022900//electron transport chain;GO:0055114//oxidation-reduction process;GO:0009987//cellular process;GO:0008152//metabolic process;GO:0031224//intrinsic component of membrane;GO:0016021//integral component of membrane;GO:0016020//membrane;GO:0044425//membrane part;GO:0005623//cell;GO:0071944//ce…	12	0.528906
STM1456	203.56	67.25	1.45557	0	0	ydgO	STM1456	Known_gene	1	1530502	1531560	NC_003197.2	-	1059	1059	223.56	209.81	177.31	86.11	65.89	49.75	K03614//Na+-translocating ferredoxin:NAD+ oxidoreductase subunit D [EC:7.2.1.2]	WP_000231891.1|6.2e-200|MULTISPECIES: electron transport complex subunit RsxD [Salmonella]	GO:0008152//metabolic process;GO:0051234//establishment of localization;GO:0055085//transmembrane transport;GO:0009987//cellular process;GO:0055114//oxidation-reduction process;GO:0051179//localization;GO:0006091//generation of precursor metabolites and energy;GO:0044237//cellular metabolic process;GO:0006810//transport;GO:0022900//electron transport chain;GO:0005886//plasma membrane;GO:0044464//…	5	0.807295
STM1457	240.73	101.753	1.11485	0	0	STM1457	STM1457	Known_gene	1	1531561	1533768	NC_003197.2	-	2208	2208	336.85	170.65	214.69	85.69	140.76	78.81	K03615//Na+-translocating ferredoxin:NAD+ oxidoreductase subunit C [EC:7.2.1.2]	WP_000915668.1|0.0e+00|electron transport complex subunit RsxC [Salmonella enterica]	GO:0071944//cell periphery;GO:0005623//cell;GO:0016020//membrane;GO:0044464//cell part;GO:0005886//plasma membrane;GO:0043169//cation binding;GO:0048037//cofactor binding;GO:0051540//metal cluster binding;GO:0051539//4 iron, 4 sulfur cluster binding;GO:0043167//ion binding;GO:0046872//metal ion binding;GO:0016491//oxidoreductase activity;GO:0005488//binding;GO:0003824//catalytic activity;GO:00090…	5	0.861466
STM1460	923.736	334.796	1.35324	0	0	ydgK	STM1460	Known_gene	1	1534997	1535437	NC_003197.2	-	441	441	1017.19	964.3	789.72	234.94	382.74	386.71		EFY12993.1|6.8e-76|hypothetical protein SEEM315_02008 [Salmonella enterica subsp. enterica serovar Montevideo str. 315996572]	GO:0016021//integral component of membrane;GO:0031224//intrinsic component of membrane;GO:0016020//membrane;GO:0044425//membrane part;	5	0.797542
STM1461	602.043	213.903	1.64654	2.33254e-232	4.35507e-232	ydgT	STM1461	Known_gene	1	1535526	1535741	NC_003197.2	-	216	216	891.42	217.3	697.41	168.94	148.4	324.37		WP_000217946.1|5.1e-32|MULTISPECIES: transcription modulator YdgT [Salmonella]	GO:0051704//multi-organism process;GO:0044419//interspecies interaction between organisms;GO:0009405//pathogenesis;GO:0005488//binding;GO:0003677//DNA binding;GO:0003676//nucleic acid binding;GO:1901363//heterocyclic compound binding;GO:0097159//organic cyclic compound binding;	3	0.91258
STM1469	111.726	430.376	-1.24782	0	0	fumC	STM1469	Known_gene	1	1543992	1545395	NC_003197.2	+	1404	1404	33.43	71.31	230.44	463.47	294.79	532.87	K01679//fumarate hydratase, class II [EC:4.2.1.2]+ko00720//Carbon fixation pathways in prokaryotes+ko00020//Citrate cycle (TCA cycle)+ko01120//Microbial metabolism in diverse environments+ko01130//Biosynthesis of antibiotics+ko01100//Metabolic pathways+ko01110//Biosynthesis of secondary metabolites+ko00620//Pyruvate metabolism+ko01200//Carbon metabolism	WP_111752643.1|2.6e-262|class II fumarate hydratase [Salmonella enterica]	GO:0006082//organic acid metabolic process;GO:0009987//cellular process;GO:0072350//tricarboxylic acid metabolic process;GO:0043648//dicarboxylic acid metabolic process;GO:0019752//carboxylic acid metabolic process;GO:0017144//drug metabolic process;GO:0008152//metabolic process;GO:0006101//citrate metabolic process;GO:0044237//cellular metabolic process;GO:0044238//primary metabolic process;GO:0…	1	0.824213
STM1470	63.04	143.856	-1.06816	5.10772e-133	1.3243e-132	tus	STM1470	Known_gene	1	1545392	1546321	NC_003197.2	-	930	930	51.17	65.48	72.47	151.6	125.17	154.8	K10748//DNA replication terminus site-binding protein	WP_000092490.1|1.4e-174|MULTISPECIES: DNA replication terminus site-binding protein [Salmonella]	GO:0006259//DNA metabolic process;GO:0006725//cellular aromatic compound metabolic process;GO:0006261//DNA-dependent DNA replication;GO:0009987//cellular process;GO:0071704//organic substance metabolic process;GO:0034645//cellular macromolecule biosynthetic process;GO:0009058//biosynthetic process;GO:0044260//cellular macromolecule metabolic process;GO:0006807//nitrogen compound metabolic process…	10	0.824049
STM1473	1.31	5.716	-1.03996	1.33518e-08	1.10566e-07	ompN	STM1473	Known_gene	1	1549668	1550801	NC_003197.2	-	1134	1134	0	0	3.93	7.45	3.83	5.87	K14062//outer membrane protein N	WP_000824309.1|1.9e-223|MULTISPECIES: porin OmpC [Salmonella]	GO:0051179//localization;GO:0006811//ion transport;GO:0006810//transport;GO:0051234//establishment of localization;GO:0031224//intrinsic component of membrane;GO:0016021//integral component of membrane;GO:0098796//membrane protein complex;GO:0046930//pore complex;GO:0044425//membrane part;GO:0032991//protein-containing complex;GO:0016020//membrane;GO:0005215//transporter activity;GO:0022803//pass…	10	0.754046
STM1485	643.296	57.01	3.11464	0	0	STM1485	STM1485	Known_gene	1	1562051	1562335	NC_003197.2	-	285	285	919.86	627.86	382.17	70.32	37.51	63.2		SUG66303.1|1.7e-43|acid shock protein precursor [Salmonella enterica subsp. enterica]	GO:0009628//response to abiotic stimulus;GO:0010447//response to acidic pH;GO:0009268//response to pH;GO:0050896//response to stimulus;GO:0042597//periplasmic space;GO:0044464//cell part;GO:0005623//cell;	5	0.999947
STM1486	69.33	32.48	1.01341	1.21338e-79	4.11549e-79	ynfM	STM1486	Known_gene	1	1562694	1563947	NC_003197.2	-	1254	1254	0	144.17	63.82	24.17	57.41	15.86	K08224//MFS transporter, YNFM family, putative membrane transport protein	WP_024153717.1|9.2e-235|MFS transporter [Salmonella enterica]	GO:0051179//localization;GO:0006810//transport;GO:0055085//transmembrane transport;GO:0051234//establishment of localization;GO:0016020//membrane;GO:0031224//intrinsic component of membrane;GO:0044425//membrane part;GO:0016021//integral component of membrane;GO:0005215//transporter activity;	6	0.506444
STM1491	120.186	534.13	-1.4487	0	0	STM1491	STM1491	Known_gene	1	1568516	1569664	NC_003197.2	-	1149	1149	61.64	35.06	263.86	850.55	369.65	382.19	K05847//osmoprotectant transport system ATP-binding protein+ko02010//ABC transporters	WP_000593086.1|5.1e-216|MULTISPECIES: osmoprotectant ABC transporter ATP-binding protein OsmV [Salmonella]	GO:0051179//localization;GO:0006812//cation transport;GO:0031460//glycine betaine transport;GO:0015838//amino-acid betaine transport;GO:0015695//organic cation transport;GO:0015696//ammonium transport;GO:0006811//ion transport;GO:0072337//modified amino acid transport;GO:0051234//establishment of localization;GO:0006810//transport;GO:0071705//nitrogen compound transport;GO:0015697//quaternary amm…	10	0.999001
STM1494	94.173	237.7	-1.06293	9.95211e-164	2.2855e-163	STM1494	STM1494	Known_gene	1	1571252	1571962	NC_003197.2	-	711	711	67.78	86.74	128	281.46	167.01	264.63	K05846//osmoprotectant transport system permease protein+ko02010//ABC transporters	EHB41845.1|1.2e-125|ABC transporter, permease protein [Salmonella enterica subsp. enterica serovar Infantis str. SARB27]	GO:0015838//amino-acid betaine transport;GO:0051234//establishment of localization;GO:0015695//organic cation transport;GO:0071705//nitrogen compound transport;GO:0006812//cation transport;GO:0072337//modified amino acid transport;GO:0015696//ammonium transport;GO:0015697//quaternary ammonium group transport;GO:0031460//glycine betaine transport;GO:0055085//transmembrane transport;GO:0071702//org…	10	0.847966
STM1502	85.146	389.003	-1.47571	0	0	speG	STM1502	Known_gene	1	1580703	1581263	NC_003197.2	-	561	561	0	74.37	181.07	395.27	370.86	400.88	K00657//diamine N-acetyltransferase [EC:2.3.1.57]+ko00330//Arginine and proline metabolism+ko01100//Metabolic pathways	WP_000199997.1|4.1e-102|MULTISPECIES: spermidine N1-acetyltransferase [Salmonella]	GO:0016746//transferase activity, transferring acyl groups;GO:0008080//N-acetyltransferase activity;GO:0016740//transferase activity;GO:0004145//diamine N-acetyltransferase activity;GO:0016407//acetyltransferase activity;GO:0003824//catalytic activity;GO:0016410//N-acyltransferase activity;GO:0016747//transferase activity, transferring acyl groups other than amino-acyl groups;	4	0.711496
STM1504	0	17.713	-1.77412	4.98354e-14	3.53498e-13	ynfA	STM1504	Known_gene	1	1581793	1582119	NC_003197.2	+	327	327	0	0	0	19.6	19.41	14.13	K09771//small multidrug resistance family-3 protein	WP_000921389.1|1.8e-57|MULTISPECIES: YnfA family protein [Salmonella]	GO:0016021//integral component of membrane;GO:0044459//plasma membrane part;GO:0031224//intrinsic component of membrane;GO:0005623//cell;GO:0044425//membrane part;GO:0005886//plasma membrane;GO:0031226//intrinsic component of plasma membrane;GO:0071944//cell periphery;GO:0016020//membrane;GO:0005887//integral component of plasma membrane;GO:0044464//cell part;	10	0.992274
STM1505	1.22	5.486	-1.0677	5.30996e-09	4.34233e-08	rspA	STM1505	Known_gene	1	1582241	1583455	NC_003197.2	+	1215	1215	0	0	3.66	5.36	4.74	6.36	K08323//mannonate dehydratase [EC:4.2.1.8]+ko00040//Pentose and glucuronate interconversions+ko01100//Metabolic pathways	WP_000706264.1|9.5e-245|MULTISPECIES: starvation-sensing protein RspA [Salmonella]	GO:0016054//organic acid catabolic process;GO:0043436//oxoacid metabolic process;GO:1901564//organonitrogen compound metabolic process;GO:1901575//organic substance catabolic process;GO:1901565//organonitrogen compound catabolic process;GO:0044281//small molecule metabolic process;GO:0019752//carboxylic acid metabolic process;GO:0044238//primary metabolic process;GO:0006520//cellular amino acid m…	4	0.996172
STM1509	54.08	14.743	1.28899	6.6403e-11	5.13066e-10	ydfZ	STM1509	Known_gene	1	1587595	1587798	NC_003197.2	-	204	204	136.47	0	25.77	14.81	17.17	12.25		WP_000989267.1|4.9e-29|MULTISPECIES: putative selenium delivery protein YdfZ [Salmonella]		3	0.999988
STM1518	42.45	65.323	-1.93842	1.22925e-31	6.45442e-31	marB	STM1518	Known_gene	1	1596843	1597058	NC_003197.2	-	216	216	127.35	0	0	52.44	76.92	66.61	K13630//multiple antibiotic resistance protein MarB	AAX65442.1|6.0e-33|multiple antibiotic resistance protein [Salmonella enterica subsp. enterica serovar Choleraesuis str. SC-B67]	GO:0042221//response to chemical;GO:0046677//response to antibiotic;GO:0050896//response to stimulus;	2	0.718559
STM1522	108.74	35.766	1.17238	1.26753e-114	3.56194e-114	ydeA	STM1522	Known_gene	1	1598895	1600085	NC_003197.2	-	1191	1191	178.2	84.46	63.56	35.98	44.3	27.02	K08159//MFS transporter, DHA1 family, L-arabinose/isopropyl-beta-D-thiogalactopyranoside export protein	WP_000154625.1|1.4e-216|sugar transporter [Salmonella enterica]	GO:0071944//cell periphery;GO:0005886//plasma membrane;GO:0005623//cell;GO:0044464//cell part;GO:0016020//membrane;GO:0031224//intrinsic component of membrane;GO:0044425//membrane part;GO:0016021//integral component of membrane;GO:0005215//transporter activity;GO:0015144//carbohydrate transmembrane transporter activity;GO:0022857//transmembrane transporter activity;	5	0.988597
STM1527	206.83	50.43	1.65763	1.04016e-301	1.65374e-301	STM1527	STM1527	Known_gene	1	1604146	1605093	NC_003197.2	+	948	948	376.17	106.98	137.34	51.95	72.33	27.01	K08994//ion channel-forming bestrophin family protein	WP_000217087.1|2.5e-176|MULTISPECIES: hypothetical protein [Salmonella]	GO:0005886//plasma membrane;GO:0071944//cell periphery;GO:0044464//cell part;GO:0031224//intrinsic component of membrane;GO:0016021//integral component of membrane;GO:0044425//membrane part;GO:0016020//membrane;GO:0005623//cell;	3	0.780203
STM1529	5.143	4.403	1.35298	5.1791e-07	4.54498e-06	STM1529	STM1529	Known_gene	1	1605540	1605866	NC_003197.2	+	327	327	0	0.57	14.86	2.29	2.98	7.94		WP_014344062.1|1.4e-54|hypothetical protein [Salmonella enterica]		9	0.998342
STM1534	42.4	102.806	-1.69034	1.20972e-83	3.9847e-83	STM1534	STM1534	Known_gene	1	1609975	1610385	NC_003197.2	-	411	411	0	104.15	23.05	154.88	80.81	72.73	K03619//hydrogenase-1 operon protein HyaE	WP_000155978.1|8.0e-71|MULTISPECIES: hydrogenase [Salmonella]		7	0.552466
STM1535	41.056	103.56	-1.18424	5.53925e-36	2.74741e-35	STM1535	STM1535	Known_gene	1	1610382	1610681	NC_003197.2	-	300	300	0	74.02	49.15	153.16	74.02	83.5	K04653//hydrogenase expression/formation protein HypC	WP_080172520.1|1.1e-48|HypC/HybG/HupF family hydrogenase formation chaperone [Salmonella enterica]		10	0.872255
STM1537	37.81	156.336	-1.87885	9.95101e-270	1.66593e-269	STM1537	STM1537	Known_gene	1	1611295	1612038	NC_003197.2	-	744	744	64.62	0	48.81	252.32	84	132.69	K03620//Ni/Fe-hydrogenase 1 B-type cytochrome subunit+ko02020//Two-component system	WP_000924456.1|3.3e-147|MULTISPECIES: Ni/Fe-hydrogenase, b-type cytochrome subunit [Salmonella]	GO:0006091//generation of precursor metabolites and energy;GO:0009987//cellular process;GO:0022900//electron transport chain;GO:0015980//energy derivation by oxidation of organic compounds;GO:0055114//oxidation-reduction process;GO:0008152//metabolic process;GO:0022904//respiratory electron transport chain;GO:0044237//cellular metabolic process;GO:0045333//cellular respiration;GO:0016021//integra…	10	0.989739
STM1538	54.48	203.953	-1.40512	0	0	STM1538	STM1538	Known_gene	1	1611989	1613791	NC_003197.2	-	1803	1803	12.94	55.2	95.3	297.2	128.87	185.79	K06281//hydrogenase large subunit [EC:1.12.99.6]+ko01120//Microbial metabolism in diverse environments+ko00633//Nitrotoluene degradation	WP_000331199.1|0.0e+00|MULTISPECIES: nickel-dependent hydrogenase large subunit [Salmonella]	GO:0033748//hydrogenase (acceptor) activity;GO:0043169//cation binding;GO:0016151//nickel cation binding;GO:0046914//transition metal ion binding;GO:0043167//ion binding;GO:0008901//ferredoxin hydrogenase activity;GO:0016695//oxidoreductase activity, acting on hydrogen as donor;GO:0046872//metal ion binding;GO:0016699//oxidoreductase activity, acting on hydrogen as donor, iron-sulfur protein as a…	10	0.99771
STM1539	35.743	199.156	-1.58729	0	0	STM1539	STM1539	Known_gene	1	1613794	1614897	NC_003197.2	-	1104	1104	0	18.27	88.96	244.74	123.69	229.04	K06282//hydrogenase small subunit [EC:1.12.99.6]+ko01120//Microbial metabolism in diverse environments+ko00633//Nitrotoluene degradation	WP_001194448.1|1.3e-216|MULTISPECIES: twin-arginine translocation signal domain-containing protein [Salmonella]	GO:0044464//cell part;GO:0044424//intracellular part;GO:1990204//oxidoreductase complex;GO:0009375//ferredoxin hydrogenase complex;GO:1902494//catalytic complex;GO:0005623//cell;GO:0032991//protein-containing complex;GO:0005622//intracellular;GO:0051539//4 iron, 4 sulfur cluster binding;GO:0043167//ion binding;GO:0048037//cofactor binding;GO:0033748//hydrogenase (acceptor) activity;GO:0016491//ox…	10	0.803099
STM1542	33.5	21.186	1.20084	1.11716e-62	4.2992e-62	STM1542	STM1542	Known_gene	1	1617313	1618338	NC_003197.2	-	1026	1026	0	39.42	61.08	20.39	26.22	16.95		WP_000864924.1|3.8e-194|MULTISPECIES: zinc-binding alcohol dehydrogenase family protein [Salmonella]	GO:0008152//metabolic process;GO:0055114//oxidation-reduction process;GO:0016614//oxidoreductase activity, acting on CH-OH group of donors;GO:0003824//catalytic activity;GO:0016491//oxidoreductase activity;GO:0003939//L-iditol 2-dehydrogenase activity;GO:0016616//oxidoreductase activity, acting on the CH-OH group of donors, NAD or NADP as acceptor;	11	0.929596
STM1543	14.746	2.816	2.14404	9.21386e-46	4.10421e-45	STM1543	STM1543	Known_gene	1	1618313	1619599	NC_003197.2	-	1287	1287	18.28	15.6	10.36	1.98	2.85	3.62		WP_000824240.1|2.2e-244|MULTISPECIES: MFS transporter [Salmonella]	GO:0031224//intrinsic component of membrane;GO:0044425//membrane part;GO:0016020//membrane;GO:0016021//integral component of membrane;GO:0005215//transporter activity;GO:0022857//transmembrane transporter activity;	5	0.985806
STM1544	7.116	3.296	1.28314	3.11134e-19	1.98036e-18	pqaA	STM1544	Known_gene	1	1619776	1621332	NC_003197.2	-	1557	1557	0	12.83	8.52	3.6	3.03	3.26		WP_080088682.1|5.9e-308|PhoPQ-regulated protein [Salmonella enterica]	GO:0031224//intrinsic component of membrane;GO:0044425//membrane part;GO:0016020//membrane;GO:0016021//integral component of membrane;	11	0.684491
STM1547	16.84	28.666	-2.06082	7.60714e-37	3.72964e-36	STM1547	STM1547	Known_gene	1	1624186	1624674	NC_003197.2	+	489	489	50.52	0	0	27.41	22	36.59		AIE05417.1|7.1e-82|Transcriptional regulator Protein of MarR family [Salmonella enterica subsp. enterica serovar Typhimurium]	GO:2001141//regulation of RNA biosynthetic process;GO:0031324//negative regulation of cellular metabolic process;GO:0051252//regulation of RNA metabolic process;GO:0010605//negative regulation of macromolecule metabolic process;GO:0045934//negative regulation of nucleobase-containing compound metabolic process;GO:0010468//regulation of gene expression;GO:0080090//regulation of primary metabolic p…	2	0.984918
STM1548	14.376	3.903	1.19442	1.04867e-13	7.50412e-13	STM1548	STM1548	Known_gene	1	1624906	1625946	NC_003197.2	+	1041	1041	0	38.83	4.3	4.15	4.81	2.75		WP_000954688.1|1.4e-199|MULTISPECIES: S-adenosylmethionine:tRNA ribosyltransferase-isomerase [Salmonella]	GO:0034654//nucleobase-containing compound biosynthetic process;GO:0034660//ncRNA metabolic process;GO:1901576//organic substance biosynthetic process;GO:0006807//nitrogen compound metabolic process;GO:1901657//glycosyl compound metabolic process;GO:0090304//nucleic acid metabolic process;GO:0044237//cellular metabolic process;GO:0006139//nucleobase-containing compound metabolic process;GO:004317…	6	0.999905
STM1549	122.703	277.526	-1.48024	1.76949e-161	4.09247e-161	STM1549	STM1549	Known_gene	1	1625998	1626387	NC_003197.2	-	390	390	129.33	165.51	73.27	229.93	138.34	464.31		ADX17248.1|1.2e-68|putative translation initiation inhibitor [Salmonella enterica subsp. enterica serovar Typhimurium str. ST4/74]		1	0.991961
STM1552	0	10.836	-2.66331	7.72606e-38	3.73755e-37	STM1552	STM1552	Known_gene	1	1627912	1628820	NC_003197.2	+	909	909	0	0	0	11.31	13.98	7.22		BAJ36512.1|1.2e-180|putative cytoplasmic protein [Salmonella enterica subsp. enterica serovar Typhimurium str. T000240]		10	0.942893
STM1556	9.45	31.276	-1.50861	2.25582e-78	7.73087e-78	STM1556	STM1556	Known_gene	1	1633274	1634725	NC_003197.2	+	1452	1452	16.15	0	12.2	28.83	24.67	40.33	K03315//Na+:H+ antiporter, NhaC family	AIE05429.1|3.5e-270|hypothetical protein DC51_1535 [Salmonella enterica subsp. enterica serovar Typhimurium]	GO:0016020//membrane;GO:0031224//intrinsic component of membrane;GO:0016021//integral component of membrane;GO:0044425//membrane part;GO:0022857//transmembrane transporter activity;GO:0005215//transporter activity;GO:0015297//antiporter activity;GO:0022804//active transmembrane transporter activity;GO:0015291//secondary active transmembrane transporter activity;	1	0.90072
STM1558	36.24	101.226	-1.05151	6.45962e-210	1.28507e-209	STM1558	STM1558	Known_gene	1	1636053	1638128	NC_003197.2	-	2076	2076	11.21	38.25	59.26	106.02	112.53	85.13	K01214//isoamylase [EC:3.2.1.68]+ko01100//Metabolic pathways+ko00500//Starch and sucrose metabolism+ko01110//Biosynthesis of secondary metabolites	WP_000210601.1|0.0e+00|glycogen debranching enzyme GlgX [Salmonella enterica]	GO:0055114//oxidation-reduction process;GO:0006112//energy reserve metabolic process;GO:0006073//cellular glucan metabolic process;GO:0006091//generation of precursor metabolites and energy;GO:0016052//carbohydrate catabolic process;GO:0044237//cellular metabolic process;GO:0005980//glycogen catabolic process;GO:0044260//cellular macromolecule metabolic process;GO:0000272//polysaccharide cataboli…	10	0.527706
STM1564	88.18	578.673	-1.54208	9.38088e-179	2.00899e-178	yddX	STM1564	Known_gene	1	1645174	1645389	NC_003197.2	+	216	216	0	0	264.54	262.21	411.22	1062.59		WP_000495700.1|2.5e-31|MULTISPECIES: biofilm-dependent modulation protein [Salmonella]		1	0.998971
STM1567	103.296	303.71	-1.18173	0	0	adhP	STM1567	Known_gene	1	1647787	1648797	NC_003197.2	+	1011	1011	70.37	80.05	159.47	353.7	273.64	283.79	K13953//alcohol dehydrogenase, propanol-preferring [EC:1.1.1.1]+ko00010//Glycolysis / Gluconeogenesis+ko01120//Microbial metabolism in diverse environments+ko01130//Biosynthesis of antibiotics+ko00350//Tyrosine metabolism+ko01100//Metabolic pathways+ko01220//Degradation of aromatic compounds+ko01110//Biosynthesis of secondary metabolites+ko00625//Chloroalkane and chloroalkene degradation+ko00071/…	WP_050191335.1|1.2e-189|alcohol dehydrogenase AdhP [Salmonella enterica]	GO:0008270//zinc ion binding;GO:0043169//cation binding;GO:0046914//transition metal ion binding;GO:0016491//oxidoreductase activity;GO:0005488//binding;GO:0046872//metal ion binding;GO:0043167//ion binding;GO:0003824//catalytic activity;	10	0.998899
STM1571	9.663	13.863	-1.85861	1.46639e-28	7.99446e-28	yddG	STM1571	Known_gene	1	1653817	1654641	NC_003197.2	+	825	825	28.99	0	0	17.87	11.97	11.75		EDY25622.1|7.6e-153|inner membrane protein YddG [Salmonella enterica subsp. enterica serovar Saintpaul str. SARA23]	GO:0071705//nitrogen compound transport;GO:0006810//transport;GO:0046942//carboxylic acid transport;GO:0051179//localization;GO:0015849//organic acid transport;GO:0006820//anion transport;GO:0051234//establishment of localization;GO:0006811//ion transport;GO:0071702//organic substance transport;GO:0015711//organic anion transport;GO:0006865//amino acid transport;GO:0031224//intrinsic component of…	2	0.510563
STM1572	522.816	1866.75	-1.49107	0	0	nmpC	STM1572	Known_gene	1	1655166	1656254	NC_003197.2	+	1089	1089	369.21	407.66	791.58	2857.08	1125.5	1617.68	K16076//outer membrane porin protein LC	WP_000769035.1|6.8e-210|MULTISPECIES: porin OmpD [Salmonella]	GO:0006810//transport;GO:0006811//ion transport;GO:0051234//establishment of localization;GO:0051179//localization;GO:0016020//membrane;GO:0071944//cell periphery;GO:0031975//envelope;GO:0019867//outer membrane;GO:0009279//cell outer membrane;GO:0016021//integral component of membrane;GO:0005623//cell;GO:0044425//membrane part;GO:0030312//external encapsulating structure;GO:0098796//membrane prot…	10	0.998395
STM1573	868.836	287.05	1.3223	0	0	STM1573	STM1573	Known_gene	1	1656398	1656778	NC_003197.2	+	381	381	1061.65	905.8	639.06	300.73	376.42	184		AAX65479.1|7.5e-71|putative cytoplasmic protein [Salmonella enterica subsp. enterica serovar Choleraesuis str. SC-B67]	GO:0016846//carbon-sulfur lyase activity;GO:0016829//lyase activity;GO:0003824//catalytic activity;	5	0.99683
STM1580	4.466	27.89	-1.52838	6.36439e-34	3.23969e-33	narV	STM1580	Known_gene	1	1666654	1667334	NC_003197.2	+	681	681	0	0	13.4	23.53	23.92	36.22	K00374//nitrate reductase gamma subunit [EC:1.7.5.1 1.7.99.-]+ko02020//Two-component system+ko00910//Nitrogen metabolism+ko01120//Microbial metabolism in diverse environments	WP_000617106.1|2.4e-128|MULTISPECIES: respiratory nitrate reductase subunit gamma [Salmonella]	GO:0009061//anaerobic respiration;GO:0045333//cellular respiration;GO:0009987//cellular process;GO:0019645//anaerobic electron transport chain;GO:0022904//respiratory electron transport chain;GO:0044237//cellular metabolic process;GO:0022900//electron transport chain;GO:0008152//metabolic process;GO:0015980//energy derivation by oxidation of organic compounds;GO:0055114//oxidation-reduction proce…	1	0.654033
STM1588	6.856	33.11	-1.24152	1.14914e-30	6.11808e-30	yncC	STM1588	Known_gene	1	1676091	1676756	NC_003197.2	-	666	666	0	0	20.57	13.7	73.94	11.69	K13654//GntR family transcriptional regulator, colanic acid and biofilm gene transcriptional regulator	WP_001119592.1|7.1e-117|MULTISPECIES: GntR family transcriptional regulator [Salmonella]	GO:0003700//DNA-binding transcription factor activity;GO:0140110//transcription regulator activity;GO:1901363//heterocyclic compound binding;GO:0097159//organic cyclic compound binding;GO:0005488//binding;GO:0003677//DNA binding;GO:0003676//nucleic acid binding;	8	0.996324
STM1590	60.34	228.83	-2.11529	1.33058e-296	2.12632e-296	yncA	STM1590	Known_gene	1	1678339	1678854	NC_003197.2	+	516	516	95.34	40.67	45.01	217.94	115.18	353.37	K03823//phosphinothricin acetyltransferase [EC:2.3.1.183]+ko00440//Phosphonate and phosphinate metabolism+ko01130//Biosynthesis of antibiotics	WP_000155373.1|7.7e-95|MULTISPECIES: L-methionine sulfoximine/L-methionine sulfone acetyltransferase [Salmonella]	GO:0016740//transferase activity;GO:0016746//transferase activity, transferring acyl groups;GO:0016747//transferase activity, transferring acyl groups other than amino-acyl groups;GO:0003824//catalytic activity;	1	0.996972
STM1600	977.516	19.37	5.1384	0	0	STM1600	STM1600	Known_gene	1	1690977	1691207	NC_003197.2	-	231	231	940.2	1504.08	488.27	31.88	15.68	10.55		WP_001597849.1|3.6e-36|MULTISPECIES: hypothetical protein [Salmonella]		12	0.999986
STM1601	788.193	15.38	5.0795	0	0	ugtL	STM1601	Known_gene	1	1691240	1691638	NC_003197.2	-	399	399	1008.93	1022.22	333.43	23.48	10.95	11.71		WP_000747896.1|5.6e-69|MULTISPECIES: hypothetical protein [Salmonella]	GO:0031224//intrinsic component of membrane;GO:0016020//membrane;GO:0044425//membrane part;GO:0016021//integral component of membrane;	12	0.746496
STM1602	988.743	3.826	7.27103	0	0	sifB	STM1602	Known_gene	1	1692175	1693125	NC_003197.2	+	951	951	1474.75	1151.62	339.86	6.41	3.52	1.55		WP_001122926.1|2.2e-180|MULTISPECIES: SPI-2 type III secretion system effector SifB [Salmonella]	GO:0044419//interspecies interaction between organisms;GO:0009405//pathogenesis;GO:0051704//multi-organism process;GO:0044216//other organism cell;GO:0043657//host cell;GO:0033643//host cell part;GO:0043656//intracellular region of host;GO:0044217//other organism part;GO:0030430//host cell cytoplasm;GO:0044215//other organism;GO:0018995//host;GO:0005576//extracellular region;GO:0033646//host intr…	5	0.998682
STM1603	1224.07	31.78	4.62316	0	0	yncJ	STM1603	Known_gene	1	1693399	1693629	NC_003197.2	+	231	231	1880.4	1303.54	488.27	35.07	38.45	21.82		ACN46261.1|8.1e-36|yncJ [Salmonella enterica subsp. enterica serovar Paratyphi C str. RKS4594]		5	0.999969
STM1604	172.39	48.093	1.43537	0	0	ydcP	STM1604	Known_gene	1	1693630	1695594	NC_003197.2	-	1965	1965	272.62	141.58	102.97	48.43	54.62	41.23	K08303//putative protease [EC:3.4.-.-]+ko05120//Epithelial cell signaling in Helicobacter pylori infection	WP_001249753.1|0.0e+00|MULTISPECIES: U32 family peptidase [Salmonella]	GO:0140096//catalytic activity, acting on a protein;GO:0003824//catalytic activity;GO:0008233//peptidase activity;GO:0016787//hydrolase activity;	5	0.999261
STM1605	20.973	46.363	-1.31153	1.07645e-34	5.44438e-34	ydcN	STM1605	Known_gene	1	1695673	1696209	NC_003197.2	-	537	537	45.67	0	17.25	35.48	43.68	59.93		AIE05477.1|2.4e-99|Transcriptional regulator yidN [Salmonella enterica subsp. enterica serovar Typhimurium]	GO:1901363//heterocyclic compound binding;GO:0003677//DNA binding;GO:0097159//organic cyclic compound binding;GO:0003676//nucleic acid binding;GO:0043565//sequence-specific DNA binding;GO:0005488//binding;	2	0.996862
STM1608	41.166	112.696	-1.21833	4.89421e-83	1.61876e-82	tehB	STM1608	Known_gene	1	1698356	1698952	NC_003197.2	-	597	597	0	69.59	53.91	145.72	95.56	96.81	K16868//tellurite methyltransferase [EC:2.1.1.265]	WP_116799487.1|3.4e-110|dicarboxylate transporter/tellurite-resistance protein TehA [Salmonella enterica]	GO:0050896//response to stimulus;GO:0010035//response to inorganic substance;GO:0042221//response to chemical;GO:0005737//cytoplasm;GO:0044464//cell part;GO:0005622//intracellular;GO:0005623//cell;GO:0044424//intracellular part;GO:0008757//S-adenosylmethionine-dependent methyltransferase activity;GO:0003824//catalytic activity;GO:0016741//transferase activity, transferring one-carbon groups;GO:00…	10	0.93669
STM1610	17.206	64.546	-1.49836	7.30028e-107	2.13482e-106	ydcK	STM1610	Known_gene	1	1700059	1701039	NC_003197.2	+	981	981	24.2	0	27.42	63.2	55.98	74.46		WP_000170589.1|3.1e-185|MULTISPECIES: LbetaH domain-containing protein [Salmonella]	GO:0016740//transferase activity;GO:0003824//catalytic activity;	1	0.506907
STM1618	19.61	51.863	-1.07228	4.30619e-42	1.98251e-41	STM1618	STM1618	Known_gene	1	1706561	1707352	NC_003197.2	+	792	792	30.26	0	28.57	50.14	39.9	65.55		WP_001670738.1|6.6e-146|MULTISPECIES: DeoR/GlpR transcriptional regulator [Salmonella]	GO:0005488//binding;GO:0003700//DNA-binding transcription factor activity;GO:0003676//nucleic acid binding;GO:0003677//DNA binding;GO:0097159//organic cyclic compound binding;GO:1901363//heterocyclic compound binding;GO:0140110//transcription regulator activity;	1	0.713117
STM1619	48.706	98.75	-1.36618	9.39249e-62	3.63751e-61	STM1619	STM1619	Known_gene	1	1707352	1707789	NC_003197.2	+	438	438	113.87	0	32.25	103.89	80.82	111.54	K18816//aminoglycoside 6'-N-acetyltransferase I [EC:2.3.1.82]	WP_000354865.1|6.5e-79|MULTISPECIES: cryptic aminoglycoside N-acetyltransferase AAC(6')-Iy/Iaa [Salmonella]	GO:0046677//response to antibiotic;GO:0042221//response to chemical;GO:0050896//response to stimulus;GO:0016410//N-acyltransferase activity;GO:0016746//transferase activity, transferring acyl groups;GO:0008080//N-acetyltransferase activity;GO:0003824//catalytic activity;GO:0016407//acetyltransferase activity;GO:0016747//transferase activity, transferring acyl groups other than amino-acyl groups;G…	2	0.998592
STM1620	1.233	5.863	-1.16937	1.32322e-10	1.03174e-09	STM1620	STM1620	Known_gene	1	1707836	1709038	NC_003197.2	-	1203	1203	0	0	3.7	4.35	7.84	5.4		ADX17319.1|3.3e-221|putative oxidase [Salmonella enterica subsp. enterica serovar Typhimurium str. ST4/74]	GO:0016020//membrane;GO:0071944//cell periphery;GO:0044464//cell part;GO:0005623//cell;GO:0005886//plasma membrane;GO:0097159//organic cyclic compound binding;GO:0003824//catalytic activity;GO:0010181//FMN binding;GO:0032553//ribonucleotide binding;GO:0036094//small molecule binding;GO:0050662//coenzyme binding;GO:0016701//oxidoreductase activity, acting on single donors with incorporation of mol…	4	0.991695
STM1621	5.333	2.006	2.47662	4.15982e-23	2.47248e-22	STM1621	STM1621	Known_gene	1	1709050	1709625	NC_003197.2	-	576	576	0	0	16	2.19	2.13	1.7		WP_001024311.1|2.0e-104|MULTISPECIES: polyisoprenoid-binding protein [Salmonella]		9	0.996954
STM1624	60.323	248.08	-1.11854	0	0	STM1624	STM1624	Known_gene	1	1713253	1714596	NC_003197.2	-	1344	1344	17.48	14.92	148.57	176.06	176.97	391.21		CBY95657.1|4.1e-257|Uncharacterized protein ydcJ [Salmonella enterica subsp. enterica serovar Weltevreden str. 2007-60-3289-1]	GO:0016787//hydrolase activity;GO:0003824//catalytic activity;	1	0.999081
STM1625	162.056	417.686	-1.28354	0	0	ydcI	STM1625	Known_gene	1	1714889	1715812	NC_003197.2	+	924	924	206.05	109.88	170.24	385.58	210.55	656.93		SUG66115.1|3.0e-166|LysR family transcriptional regulator [Salmonella enterica subsp. enterica]	GO:0044464//cell part;GO:0044444//cytoplasmic part;GO:0044424//intracellular part;GO:0005623//cell;GO:0005829//cytosol;GO:0005622//intracellular;GO:0005737//cytoplasm;GO:0097159//organic cyclic compound binding;GO:0003677//DNA binding;GO:1990837//sequence-specific double-stranded DNA binding;GO:1901363//heterocyclic compound binding;GO:0000987//proximal promoter sequence-specific DNA binding;GO:0…	1	0.998261
STM1626	26.72	114.056	-1.18667	1.34391e-220	2.60052e-220	trg	STM1626	Known_gene	1	1715873	1717498	NC_003197.2	-	1626	1626	0	12.27	67.89	127.42	92.26	122.49	K05876//methyl-accepting chemotaxis protein III, ribose and galactose sensor receptor+ko02020//Two-component system+ko02030//Bacterial chemotaxis	WP_080186130.1|4.8e-292|HAMP domain-containing protein [Salmonella enterica]	GO:0065007//biological regulation;GO:0040011//locomotion;GO:0006935//chemotaxis;GO:0050789//regulation of biological process;GO:0009605//response to external stimulus;GO:0050896//response to stimulus;GO:0051716//cellular response to stimulus;GO:0042330//taxis;GO:0007154//cell communication;GO:0009987//cellular process;GO:0023052//signaling;GO:0050794//regulation of cellular process;GO:0007165//si…	4	0.726691
STM1629	78.143	15.173	1.43969	1.97182e-27	1.09911e-26	STM1629	STM1629	Known_gene	1	1719615	1720016	NC_003197.2	+	402	402	62.54	160.08	11.81	22.82	9.92	12.78		WP_001540100.1|2.3e-70|MULTISPECIES: type III secretion system effector SteB [Salmonella]	GO:0009405//pathogenesis;GO:0044419//interspecies interaction between organisms;GO:0051704//multi-organism process;GO:0043657//host cell;GO:0044217//other organism part;GO:0005576//extracellular region;GO:0033643//host cell part;GO:0044215//other organism;GO:0033646//host intracellular part;GO:0043656//intracellular region of host;GO:0030430//host cell cytoplasm;GO:0044216//other organism cell;GO…	12	0.926548
STM1630	0	0.576	1.90958	3.91944e-06	3.56098e-05	STM1630	STM1630	Known_gene	1	1720145	1720861	NC_003197.2	-	717	717	0	0	0	0.83	0.59	0.31		WP_000997195.1|2.1e-135|MULTISPECIES: membrane protein [Salmonella]	GO:0044425//membrane part;GO:0031224//intrinsic component of membrane;GO:0016021//integral component of membrane;GO:0016020//membrane;	10	0.999642
STM1631	3.626	0.99	2.95849	8.8811e-40	4.18287e-39	sseJ	STM1631	Known_gene	1	1721287	1722513	NC_003197.2	+	1227	1227	0	0	10.88	1.28	0.68	1.01	K15349//secreted effector protein SseJ+ko05132//Salmonella infection	WP_001131430.1|1.9e-240|MULTISPECIES: SPI-2 type III secretion system effector SseJ [Salmonella]	GO:1903525//regulation of membrane tubulation;GO:1903729//regulation of plasma membrane organization;GO:0051704//multi-organism process;GO:0044419//interspecies interaction between organisms;GO:0009405//pathogenesis;GO:0050794//regulation of cellular process;GO:0048522//positive regulation of cellular process;GO:1903527//positive regulation of membrane tubulation;GO:0050789//regulation of biologi…	9	0.994144
STM1632	21.073	3.18	1.6168	2.28502e-08	1.9096e-07	STM1632	STM1632	Known_gene	1	1722634	1722978	NC_003197.2	-	345	345	0	63.22	0	2.92	4.1	2.52		WP_000281185.1|8.6e-58|MULTISPECIES: DUF1294 domain-containing protein [Salmonella]	GO:0065008//regulation of biological quality;GO:0019222//regulation of metabolic process;GO:0065007//biological regulation;GO:0010468//regulation of gene expression;GO:0031323//regulation of cellular metabolic process;GO:0010608//posttranscriptional regulation of gene expression;GO:0051252//regulation of RNA metabolic process;GO:0080090//regulation of primary metabolic process;GO:0043487//regulat…	6	0.99976
STM1633	106.646	26.97	1.52961	7.20182e-106	2.12756e-105	STM1633	STM1633	Known_gene	1	1723885	1724646	NC_003197.2	+	762	762	126.03	134.41	59.5	45.37	17.21	18.33	K02030//polar amino acid transport system substrate-binding protein	WP_000949370.1|4.7e-141|MULTISPECIES: transporter substrate-binding domain-containing protein [Salmonella]		12	0.930182
STM1634	134.283	8.45	3.36251	5.4146e-253	9.46208e-253	STM1634	STM1634	Known_gene	1	1724653	1725300	NC_003197.2	+	648	648	186.91	159.47	56.47	13.37	7.24	4.74	K02029//polar amino acid transport system permease protein	WP_000094453.1|2.8e-110|MULTISPECIES: amino acid ABC transporter permease [Salmonella]	GO:0051234//establishment of localization;GO:0071705//nitrogen compound transport;GO:0006810//transport;GO:0051179//localization;GO:0005623//cell;GO:0005886//plasma membrane;GO:0098797//plasma membrane protein complex;GO:0016021//integral component of membrane;GO:0032991//protein-containing complex;GO:0043190//ATP-binding cassette (ABC) transporter complex;GO:1902495//transmembrane transporter co…	5	0.990805
STM1635	35.856	7.76	1.73965	7.93344e-42	3.66754e-41	STM1635	STM1635	Known_gene	1	1725325	1726056	NC_003197.2	+	732	732	32.87	56.08	18.62	10.62	6.45	6.21	K02028//polar amino acid transport system ATP-binding protein [EC:7.4.2.1]	WP_001196340.1|1.4e-134|MULTISPECIES: amino acid ABC transporter ATP-binding protein [Salmonella]	GO:0043168//anion binding;GO:0097159//organic cyclic compound binding;GO:0016817//hydrolase activity, acting on acid anhydrides;GO:0016462//pyrophosphatase activity;GO:0035639//purine ribonucleoside triphosphate binding;GO:0032559//adenyl ribonucleotide binding;GO:0032553//ribonucleotide binding;GO:1901363//heterocyclic compound binding;GO:0016887//ATPase activity;GO:0097367//carbohydrate derivat…	12	0.999928
STM1636	36.463	3.74	2.61092	4.84231e-57	1.93981e-56	STM1636	STM1636	Known_gene	1	1726053	1726733	NC_003197.2	+	681	681	35.47	60.52	13.4	6.12	3.12	1.98	K02029//polar amino acid transport system permease protein	WP_000560166.1|3.3e-122|MULTISPECIES: amino acid ABC transporter permease [Salmonella]	GO:0006810//transport;GO:0000101//sulfur amino acid transport;GO:0015804//neutral amino acid transport;GO:0071705//nitrogen compound transport;GO:0006811//ion transport;GO:0015811//L-cystine transport;GO:0006865//amino acid transport;GO:0051179//localization;GO:0015849//organic acid transport;GO:0046942//carboxylic acid transport;GO:0072337//modified amino acid transport;GO:0006820//anion transpo…	12	0.999956
STM1637	19.313	2.536	2.83157	2.38008e-109	6.88891e-109	STM1637	STM1637	Known_gene	1	1726870	1728420	NC_003197.2	+	1551	1551	15.09	25.75	17.1	2.72	2.55	2.34		WP_001520091.1|0.0e+00|MULTISPECIES: membrane protein [Salmonella]	GO:0031224//intrinsic component of membrane;GO:0016020//membrane;GO:0044425//membrane part;GO:0016021//integral component of membrane;	12	0.980745
STM1640	34.853	117.676	-1.00435	3.41004e-87	1.10007e-86	ydcF	STM1640	Known_gene	1	1730464	1731264	NC_003197.2	-	801	801	0	25.51	79.05	161.1	105.96	85.97		WP_001098498.1|1.2e-150|MULTISPECIES: YdcF family protein [Salmonella]	GO:0005886//plasma membrane;GO:0016020//membrane;GO:0044464//cell part;GO:0071944//cell periphery;GO:0005623//cell;	10	0.985831
STM1647	117.983	412.45	-1.33609	0	0	ldhA	STM1647	Known_gene	1	1740023	1741012	NC_003197.2	+	990	990	47.95	102.27	203.73	570.53	352.37	314.45	K03778//D-lactate dehydrogenase [EC:1.1.1.28]+ko01120//Microbial metabolism in diverse environments+ko00620//Pyruvate metabolism	EHC39808.1|2.0e-184|hydroxyacid dehydrogenase [Salmonella enterica subsp. enterica serovar Alachua str. R6-377]	GO:0016614//oxidoreductase activity, acting on CH-OH group of donors;GO:0048037//cofactor binding;GO:1901265//nucleoside phosphate binding;GO:0016491//oxidoreductase activity;GO:1901363//heterocyclic compound binding;GO:0016616//oxidoreductase activity, acting on the CH-OH group of donors, NAD or NADP as acceptor;GO:0036094//small molecule binding;GO:0050662//coenzyme binding;GO:0097159//organic …	10	0.999936
STM1652	199.116	1166.67	-2.03196	0	0	ynaF	STM1652	Known_gene	1	1746125	1746559	NC_003197.2	+	435	435	114.72	146.82	335.81	1188.87	542.55	1768.59	K14061//universal stress protein F	WP_001082296.1|1.3e-71|MULTISPECIES: universal stress protein UspF [Salmonella]		1	0.99956
STM1661	774.513	2256.58	-1.30955	0	0	ydaA	STM1661	Known_gene	1	1755271	1756218	NC_003197.2	+	948	948	501.56	855.86	966.12	2059.08	1469.39	3241.26	K14055//universal stress protein E	AIE05539.1|1.1e-179|Universal stress protein E [Salmonella enterica subsp. enterica serovar Typhimurium]	GO:0005623//cell;GO:0044464//cell part;GO:0005622//intracellular;GO:0005737//cytoplasm;GO:0044424//intracellular part;	1	0.999981
STM1663	19.966	38.323	-1.04151	1.83248e-39	8.69547e-39	ynaI	STM1663	Known_gene	1	1756766	1757797	NC_003197.2	+	1032	1032	22.96	19.59	17.35	33.69	36.29	44.99	K16052//MscS family membrane protein	AFD58585.1|2.1e-192|putative membrane protein [Salmonella enterica subsp. enterica serovar Typhimurium str. 798]	GO:0051234//establishment of localization;GO:0055085//transmembrane transport;GO:0051179//localization;GO:0006810//transport;GO:0044425//membrane part;GO:0031224//intrinsic component of membrane;GO:0016021//integral component of membrane;GO:0016020//membrane;	1	0.962025
STM1668	1.81	1.076	1.83919	1.48751e-09	1.19582e-08	STM1668	STM1668	Known_gene	1	1760343	1761173	NC_003197.2	-	831	831	0	0	5.43	0.64	1.52	1.07		WP_001242915.1|2.8e-155|MULTISPECIES: hypothetical protein [Salmonella]		9	0.999227
STM1670	11.19	2.036	1.90958	2.0603e-17	1.35617e-16	STM1670	STM1670	Known_gene	1	1763251	1764096	NC_003197.2	-	846	846	28.24	0	5.33	1.81	1.85	2.45		WP_000273696.1|3.2e-154|MULTISPECIES: lipoprotein [Salmonella]	GO:0004672//protein kinase activity;GO:0016301//kinase activity;GO:0016740//transferase activity;GO:0016773//phosphotransferase activity, alcohol group as acceptor;GO:0004674//protein serine/threonine kinase activity;GO:0016772//transferase activity, transferring phosphorus-containing groups;GO:0003824//catalytic activity;GO:0140096//catalytic activity, acting on a protein;	3	0.999946
STM1671	0	0.58	1.77207	9.24184e-06	8.52722e-05	STM1671	STM1671	Known_gene	1	1764390	1765247	NC_003197.2	+	858	858	0	0	0	0.27	0.35	1.12		WP_010989022.1|2.9e-163|helix-turn-helix domain-containing protein [Salmonella enterica]	GO:0140110//transcription regulator activity;GO:0003677//DNA binding;GO:0003700//DNA-binding transcription factor activity;GO:0005488//binding;GO:0043565//sequence-specific DNA binding;GO:1901363//heterocyclic compound binding;GO:0003676//nucleic acid binding;GO:0097159//organic cyclic compound binding;	1	0.999747
STM1672	161.13	74.89	1.02943	9.43563e-158	2.20023e-157	STM1672	STM1672	Known_gene	1	1765638	1766747	NC_003197.2	+	1110	1110	106.47	236.18	140.74	75.3	57.83	91.54				12	0.560966
STM1676	18.156	82.96	-1.67539	3.4684e-141	8.6627e-141	STM1676	STM1676	Known_gene	1	1768798	1769667	NC_003197.2	-	870	870	0	23.4	31.07	74.66	75.17	99.05		WP_000456774.1|5.9e-164|MULTISPECIES: aldo/keto reductase [Salmonella]	GO:0044464//cell part;GO:0044424//intracellular part;GO:0005829//cytosol;GO:0044444//cytoplasmic part;GO:0005737//cytoplasm;GO:0005623//cell;GO:0005622//intracellular;GO:0016616//oxidoreductase activity, acting on the CH-OH group of donors, NAD or NADP as acceptor;GO:0016491//oxidoreductase activity;GO:0008106//alcohol dehydrogenase (NADP+) activity;GO:0016614//oxidoreductase activity, acting on …	1	0.718223
STM1691	19.52	48.98	-1.53866	3.04196e-82	1.01192e-81	pspF	STM1691	Known_gene	1	1782580	1783560	NC_003197.2	+	981	981	24.2	20.65	13.71	34.91	33.38	78.65	K03974//psp operon transcriptional activator	EDY24538.1|2.4e-182|psp operon transcriptional activator [Salmonella enterica subsp. enterica serovar Saintpaul str. SARA23]	GO:0019222//regulation of metabolic process;GO:0019219//regulation of nucleobase-containing compound metabolic process;GO:0031326//regulation of cellular biosynthetic process;GO:0051252//regulation of RNA metabolic process;GO:0009889//regulation of biosynthetic process;GO:0050789//regulation of biological process;GO:0080090//regulation of primary metabolic process;GO:0051171//regulation of nitrog…	1	0.997861
STM1698	248.206	5.073	5.05737	0	0	STM1698	STM1698	Known_gene	1	1790151	1791524	NC_003197.2	-	1374	1374	307.63	320.8	116.19	5.52	6.58	3.12		ADX17396.1|3.6e-264|putative inner membrane protein [Salmonella enterica subsp. enterica serovar Typhimurium str. ST4/74]	GO:0016310//phosphorylation;GO:0006796//phosphate-containing compound metabolic process;GO:0002790//peptide secretion;GO:0044419//interspecies interaction between organisms;GO:0046777//protein autophosphorylation;GO:0036211//protein modification process;GO:0009306//protein secretion;GO:0051179//localization;GO:0044267//cellular protein metabolic process;GO:0033036//macromolecule localization;GO:0…	12	0.870963
STM1702	645.946	154.466	1.62978	0	0	rnb	STM1702	Known_gene	1	1794340	1796274	NC_003197.2	+	1935	1935	878.94	688.28	370.62	163.39	188.22	111.79	K01147//exoribonuclease II [EC:3.1.13.1]	WP_109183513.1|0.0e+00|exoribonuclease II [Salmonella enterica]		5	0.999976
STM1715	92.233	351.736	-1.9941	1.61511e-190	3.39305e-190	yciN	STM1715	Known_gene	1	1812786	1813037	NC_003197.2	+	252	252	106.07	90.5	80.13	283.54	225.06	546.61		WP_000548616.1|2.9e-39|MULTISPECIES: DUF2498 family protein [Salmonella]		1	0.999919
STM1717	33.716	241.52	-1.72252	0	0	yciK	STM1717	Known_gene	1	1814363	1815124	NC_003197.2	+	762	762	0	0	101.15	258.72	137.51	328.33		WP_000559310.1|7.3e-142|MULTISPECIES: YciK family oxidoreductase [Salmonella]	GO:0043167//ion binding;GO:0043169//cation binding;GO:1901363//heterocyclic compound binding;GO:0000166//nucleotide binding;GO:0046872//metal ion binding;GO:0016491//oxidoreductase activity;GO:0036094//small molecule binding;GO:0005488//binding;GO:1901265//nucleoside phosphate binding;GO:0097159//organic cyclic compound binding;GO:0003824//catalytic activity;	1	0.980309
STM1719	633.096	245.996	1.2242	0	0	yciL	STM1719	Known_gene	1	1815798	1816673	NC_003197.2	-	876	876	925.78	418.17	555.34	181.36	361.71	194.92	K06178//23S rRNA pseudouridine2605 synthase [EC:5.4.99.22]	AIE05601.1|1.1e-162|Ribosomal large subunit pseudouridine synthase B [Salmonella enterica subsp. enterica serovar Typhimurium]	GO:0031118//rRNA pseudouridine synthesis;GO:0008152//metabolic process;GO:0006396//RNA processing;GO:0016070//RNA metabolic process;GO:0000154//rRNA modification;GO:0022613//ribonucleoprotein complex biogenesis;GO:0044085//cellular component biogenesis;GO:0046483//heterocycle metabolic process;GO:0044238//primary metabolic process;GO:0006807//nitrogen compound metabolic process;GO:0042254//riboso…	5	0.710769
STM1722	0	52.643	1.64654	2.03974e-05	0.000190697	trpL	STM1722	Known_gene	1	1818405	1818449	NC_003197.2	+	45	45	0	0	0	0	16.44	141.49				1	0.988836
STM1737	375.043	96.89	1.40679	1.43889e-285	2.35414e-285	tonB	STM1737	Known_gene	1	1831254	1831982	NC_003197.2	-	729	729	528.14	422.45	174.54	103.7	106.67	80.3	K03832//periplasmic protein TonB	AFD58656.1|6.3e-135|TonB protein [Salmonella enterica subsp. enterica serovar Typhimurium str. 798]	GO:0033036//macromolecule localization;GO:0008104//protein localization;GO:0071702//organic substance transport;GO:0015893//drug transport;GO:0043213//bacteriocin transport;GO:0071705//nitrogen compound transport;GO:0015031//protein transport;GO:0042493//response to drug;GO:0045184//establishment of protein localization;GO:0050896//response to stimulus;GO:0051234//establishment of localization;GO…	5	0.999012
STM1758	478.826	137.473	1.35499	5.52509e-57	2.21633e-56	rtT	STM1758	Known_gene	1	1852677	1852819	NC_003197.2	+	143	143	643.9	549.38	243.2	129.67	99.4	183.35		OSJ66868.1|1.1e-11|hypothetical protein K794_01355, partial [Salmonella enterica subsp. enterica serovar Newport str. SHSN004]		5	0.972182
STM1761	72.766	16.12	1.43565	3.9589e-47	1.74408e-46	narI	STM1761	Known_gene	1	1855491	1856168	NC_003197.2	-	678	678	106.9	91.21	20.19	15.99	11.75	20.62	K00374//nitrate reductase gamma subunit [EC:1.7.5.1 1.7.99.-]+ko02020//Two-component system+ko00910//Nitrogen metabolism+ko01120//Microbial metabolism in diverse environments	EHC79852.1|1.4e-125|Respiratory nitrate reductase gamma chain [Salmonella enterica subsp. enterica serovar Montevideo str. S5-403]	GO:0043933//protein-containing complex subunit organization;GO:0055114//oxidation-reduction process;GO:0022900//electron transport chain;GO:0008152//metabolic process;GO:0009061//anaerobic respiration;GO:0016043//cellular component organization;GO:0015980//energy derivation by oxidation of organic compounds;GO:0034622//cellular protein-containing complex assembly;GO:0045333//cellular respiration;…	5	0.904013
STM1762	47.793	5.696	2.23904	2.96929e-57	1.18706e-56	narJ	STM1762	Known_gene	1	1856168	1856878	NC_003197.2	-	711	711	101.67	28.91	12.8	6.27	5.89	4.93	K00373//nitrate reductase molybdenum cofactor assembly chaperone NarJ/NarW+ko02020//Two-component system	WP_000702624.1|3.6e-127|nitrate reductase subunit beta [Salmonella enterica]	GO:0043436//oxoacid metabolic process;GO:0008152//metabolic process;GO:0044237//cellular metabolic process;GO:0022607//cellular component assembly;GO:0042126//nitrate metabolic process;GO:0071840//cellular component organization or biogenesis;GO:0051131//chaperone-mediated protein complex assembly;GO:2001057//reactive nitrogen species metabolic process;GO:0044281//small molecule metabolic process…	5	0.674325
STM1763	74.093	7.113	3.00544	0	0	narH	STM1763	Known_gene	1	1856875	1858410	NC_003197.2	-	1536	1536	137.2	39.02	46.06	6.73	7.25	7.36	K00371//nitrate reductase / nitrite oxidoreductase, beta subunit [EC:1.7.5.1 1.7.99.-]+ko02020//Two-component system+ko00910//Nitrogen metabolism+ko01120//Microbial metabolism in diverse environments	WP_000702625.1|8.4e-310|MULTISPECIES: nitrate reductase subunit beta [Salmonella]	GO:0009987//cellular process;GO:0055114//oxidation-reduction process;GO:0043436//oxoacid metabolic process;GO:0008152//metabolic process;GO:0044281//small molecule metabolic process;GO:0071704//organic substance metabolic process;GO:0044237//cellular metabolic process;GO:0015980//energy derivation by oxidation of organic compounds;GO:0009061//anaerobic respiration;GO:0006082//organic acid metabol…	5	0.727647
STM1764	30.44	8.486	1.55485	1.39796e-169	3.12682e-169	narG	STM1764	Known_gene	1	1858407	1862150	NC_003197.2	-	3744	3744	49.32	21.04	20.96	7.61	8.21	9.64	K00370//nitrate reductase / nitrite oxidoreductase, alpha subunit [EC:1.7.5.1 1.7.99.-]+ko02020//Two-component system+ko00910//Nitrogen metabolism+ko01120//Microbial metabolism in diverse environments	WP_000032881.1|0.0e+00|MULTISPECIES: nitrate reductase subunit alpha [Salmonella]	GO:0009987//cellular process;GO:0006082//organic acid metabolic process;GO:0008152//metabolic process;GO:0045333//cellular respiration;GO:0042126//nitrate metabolic process;GO:2001057//reactive nitrogen species metabolic process;GO:0015980//energy derivation by oxidation of organic compounds;GO:0044237//cellular metabolic process;GO:0006807//nitrogen compound metabolic process;GO:0009061//anaerob…	5	0.948964
STM1771	651.663	270.866	1.04921	0	0	chaA	STM1771	Known_gene	1	1869247	1870347	NC_003197.2	+	1101	1101	601.26	842.78	510.95	291.82	340.54	180.24	K07300//Ca2+:H+ antiporter	WP_065312376.1|1.9e-199|sodium-potassium/proton antiporter ChaA, partial [Salmonella enterica]	GO:0042592//homeostatic process;GO:0006873//cellular ion homeostasis;GO:0055080//cation homeostasis;GO:0006875//cellular metal ion homeostasis;GO:0030003//cellular cation homeostasis;GO:0065007//biological regulation;GO:0055065//metal ion homeostasis;GO:0009987//cellular process;GO:0050801//ion homeostasis;GO:0055082//cellular chemical homeostasis;GO:0019725//cellular homeostasis;GO:0055067//mono…	12	0.998469
STM1782	23.733	328.993	-2.74792	0	0	ychH	STM1782	Known_gene	1	1880557	1880835	NC_003197.2	-	279	279	0	0	71.2	506.72	269.04	211.22		WP_000823878.1|1.2e-46|MULTISPECIES: stress response protein YchH [Salmonella]	GO:0016021//integral component of membrane;GO:0044425//membrane part;GO:0016020//membrane;GO:0031224//intrinsic component of membrane;	10	0.999977
STM1783	33.976	120.2	-1.13875	1.46826e-78	5.02785e-78	pth	STM1783	Known_gene	1	1881087	1881695	NC_003197.2	+	609	609	0	34.07	67.86	100.33	98.88	161.39	K01056//peptidyl-tRNA hydrolase, PTH1 family [EC:3.1.1.29]	AIE05665.1|3.1e-111|Peptidyl-tRNA hydrolase [Salmonella enterica subsp. enterica serovar Typhimurium]	GO:0008152//metabolic process;GO:0010467//gene expression;GO:0043043//peptide biosynthetic process;GO:0034645//cellular macromolecule biosynthetic process;GO:0009059//macromolecule biosynthetic process;GO:0019538//protein metabolic process;GO:0044237//cellular metabolic process;GO:1901564//organonitrogen compound metabolic process;GO:0043170//macromolecule metabolic process;GO:0034641//cellular n…	1	0.957759
STM1789	0	7.016	-1.36095	2.46933e-08	2.06699e-07	STM1789	STM1789	Known_gene	1	1888477	1889073	NC_003197.2	+	597	597	0	0	0	6.44	7.29	7.32	K03605//hydrogenase maturation protease [EC:3.4.23.-]	SUG65926.1|2.7e-107|Ni/Fe-hydrogenase 1 b-type cytochrome subunit [Salmonella enterica subsp. enterica]	GO:0044238//primary metabolic process;GO:0006508//proteolysis;GO:0019538//protein metabolic process;GO:0051604//protein maturation;GO:0044267//cellular protein metabolic process;GO:0071704//organic substance metabolic process;GO:1901564//organonitrogen compound metabolic process;GO:0009987//cellular process;GO:0008152//metabolic process;GO:0044237//cellular metabolic process;GO:0016485//protein p…	10	0.733742
STM1791	0	5.953	-1.65724	3.77061e-12	2.79554e-11	STM1791	STM1791	Known_gene	1	1889464	1890312	NC_003197.2	+	849	849	0	0	0	5.69	5.81	6.36	K03618//hydrogenase-1 operon protein HyaF	WP_000063377.1|2.7e-161|MULTISPECIES: hydrogenase expression/formation protein [Salmonella]	GO:0005488//binding;GO:0003676//nucleic acid binding;GO:0097159//organic cyclic compound binding;GO:1901363//heterocyclic compound binding;GO:0003677//DNA binding;	10	0.77421
STM1792	4.31	7.683	-1.92584	3.89325e-31	2.05904e-30	STM1792	STM1792	Known_gene	1	1890387	1891931	NC_003197.2	+	1545	1545	0	12.93	0	8.03	7.28	7.74	K00425//cytochrome bd ubiquinol oxidase subunit I [EC:7.1.1.7]+ko02020//Two-component system+ko01100//Metabolic pathways+ko00190//Oxidative phosphorylation	WP_106503027.1|7.0e-301|cytochrome bd-II oxidase subunit 1 [Salmonella enterica]		6	0.502856
STM1795	353.22	1094.68	-1.01412	0	0	STM1795	STM1795	Known_gene	1	1893525	1894850	NC_003197.2	+	1326	1326	70.91	302.49	686.26	1124.24	1055.61	1104.2	K00261//glutamate dehydrogenase (NAD(P)+) [EC:1.4.1.3]+ko00250//Alanine, aspartate and glutamate metabolism+ko00910//Nitrogen metabolism+ko00220//Arginine biosynthesis+ko01120//Microbial metabolism in diverse environments+ko01100//Metabolic pathways+ko00471//D-Glutamine and D-glutamate metabolism+ko01200//Carbon metabolism	CCF88620.1|4.2e-254|putative glutamic dehyrogenase-like protein [Salmonella enterica subsp. enterica serovar Senftenberg str. SS209]		4	0.963195
STM1796	87.126	408.926	-1.57484	0	0	treA	STM1796	Known_gene	1	1895064	1896776	NC_003197.2	+	1713	1713	68.17	23.27	169.94	319.85	307.99	598.94	K01194//alpha,alpha-trehalase [EC:3.2.1.28]+ko01100//Metabolic pathways+ko00500//Starch and sucrose metabolism	WP_000612820.1|0.0e+00|alpha,alpha-trehalase [Salmonella enterica]	GO:0005991//trehalose metabolic process;GO:0008152//metabolic process;GO:1901575//organic substance catabolic process;GO:0051716//cellular response to stimulus;GO:0071214//cellular response to abiotic stimulus;GO:0009311//oligosaccharide metabolic process;GO:0044262//cellular carbohydrate metabolic process;GO:0044248//cellular catabolic process;GO:0005984//disaccharide metabolic process;GO:004427…	1	0.99993
STM1803	137.353	550.726	-1.41444	0	0	dadA	STM1803	Known_gene	1	1902683	1903981	NC_003197.2	-	1299	1299	54.32	108.14	249.6	495.99	367.57	788.62	K00285//D-amino-acid dehydrogenase [EC:1.4.5.1]+ko00360//Phenylalanine metabolism	WP_001266937.1|2.9e-252|MULTISPECIES: D-amino acid dehydrogenase [Salmonella]	GO:0006520//cellular amino acid metabolic process;GO:0009078//pyruvate family amino acid metabolic process;GO:0046416//D-amino acid metabolic process;GO:0044238//primary metabolic process;GO:0046395//carboxylic acid catabolic process;GO:0019478//D-amino acid catabolic process;GO:0008152//metabolic process;GO:0009080//pyruvate family amino acid catabolic process;GO:0006082//organic acid metabolic …	1	0.999966
STM1804	239.34	949.173	-1.23998	0	0	ycgB	STM1804	Known_gene	1	1904304	1905836	NC_003197.2	+	1533	1533	91.65	104.26	522.11	841.38	914.32	1091.82		WP_106645377.1|6.5e-307|SpoVR family protein [Salmonella enterica]		4	0.984393
STM1809	99.603	309.413	-1.19406	1.10033e-53	4.5305e-53	STM1809	STM1809	Known_gene	1	1909560	1909733	NC_003197.2	-	174	174	0	141.84	156.97	247.2	305.44	375.6		EHC40559.1|5.0e-22|Gns protein [Salmonella enterica subsp. enterica serovar Alachua str. R6-377]	GO:0043226//organelle;GO:0005840//ribosome;GO:0005737//cytoplasm;GO:1990904//ribonucleoprotein complex;GO:0043229//intracellular organelle;GO:0044464//cell part;GO:0043232//intracellular non-membrane-bounded organelle;GO:0044424//intracellular part;GO:0044444//cytoplasmic part;GO:0005622//intracellular;GO:0005623//cell;GO:0043228//non-membrane-bounded organelle;GO:0032991//protein-containing comp…	1	0.497781
STM1817	96.026	27.543	1.24756	2.75042e-98	8.40185e-98	rnd	STM1817	Known_gene	1	1914016	1915143	NC_003197.2	-	1128	1128	83.77	160.81	43.5	28.76	36.95	16.92	K03684//ribonuclease D [EC:3.1.13.5]	EDZ15433.1|2.1e-214|ribonuclease D [Salmonella enterica subsp. enterica serovar 4 [Salmonella enterica subsp. enterica serovar 4 [Salmonella enterica subsp. enterica serovar 4,[5],12:i:- str. CVM23701]	GO:0034660//ncRNA metabolic process;GO:0044237//cellular metabolic process;GO:0046483//heterocycle metabolic process;GO:0006396//RNA processing;GO:0031123//RNA 3'-end processing;GO:0006139//nucleobase-containing compound metabolic process;GO:0071704//organic substance metabolic process;GO:0006399//tRNA metabolic process;GO:1901360//organic cyclic compound metabolic process;GO:0016070//RNA metabol…	12	0.998401
STM1824	169.593	89.5	1.01476	2.55526e-231	4.79174e-231	pabB	STM1824	Known_gene	1	1921163	1922527	NC_003197.2	+	1365	1365	137.65	176.17	194.96	77.98	123.9	66.62	K01665//para-aminobenzoate synthetase component I [EC:2.6.1.85]+ko00790//Folate biosynthesis	WP_072101583.1|9.9e-267|aminodeoxychorismate synthase component 1 [Salmonella enterica]		11	0.918533
STM1829	14.413	67.553	-1.16367	1.36524e-26	7.66562e-26	STM1829	STM1829	Known_gene	1	1928045	1928380	NC_003197.2	-	336	336	0	0	43.24	61.92	87.59	53.15		WP_001540203.1|7.5e-59|MULTISPECIES: hypothetical protein [Salmonella]	GO:0016021//integral component of membrane;GO:0031224//intrinsic component of membrane;GO:0044425//membrane part;GO:0016020//membrane;	4	0.973793
STM1833	6.623	6.986	1.01234	3.61056e-08	3.04191e-07	STM1833	STM1833	Known_gene	1	1931273	1931743	NC_003197.2	+	471	471	0	0	19.87	4.93	8.87	7.16		WP_000156281.1|6.4e-80|DUF986 domain-containing protein [Salmonella enterica]	GO:0031224//intrinsic component of membrane;GO:0071944//cell periphery;GO:0016020//membrane;GO:0044425//membrane part;GO:0005886//plasma membrane;GO:0044464//cell part;GO:0005623//cell;GO:0016021//integral component of membrane;	9	0.999981
STM1840	403.496	127.396	1.24799	1.72478e-46	7.63595e-46	yobG	STM1840	Known_gene	1	1936916	1937059	NC_003197.2	-	144	144	425.28	544.27	240.94	148.91	164.84	68.44		WP_000714547.1|3.3e-19|MULTISPECIES: PhoP/PhoQ regulator MgrB [Enterobacteriaceae]	GO:0023051//regulation of signaling;GO:0048519//negative regulation of biological process;GO:0065007//biological regulation;GO:0050794//regulation of cellular process;GO:0010646//regulation of cell communication;GO:0048523//negative regulation of cellular process;GO:1902531//regulation of intracellular signal transduction;GO:0009966//regulation of signal transduction;GO:0023057//negative regulati…	12	0.999826
STM1842	95.643	249.843	-1.20184	2.19368e-227	4.18523e-227	kdgR	STM1842	Known_gene	1	1937668	1938459	NC_003197.2	-	792	792	121.02	51.63	114.28	202.94	175.76	370.83	K19333//IclR family transcriptional regulator, KDG regulon repressor	WP_001262195.1|1.7e-141|MULTISPECIES: DNA-binding transcriptional regulator KdgR [Salmonella]	GO:0051172//negative regulation of nitrogen compound metabolic process;GO:0010629//negative regulation of gene expression;GO:0009889//regulation of biosynthetic process;GO:0050794//regulation of cellular process;GO:0045892//negative regulation of transcription, DNA-templated;GO:2001141//regulation of RNA biosynthetic process;GO:0009892//negative regulation of metabolic process;GO:0060255//regulat…	1	0.999639
STM1850	106.423	41.39	1.25373	2.20124e-187	4.6603e-187	yebU	STM1850	Known_gene	1	1948572	1950011	NC_003197.2	+	1440	1440	179.16	41.69	98.42	37.91	53.49	32.77	K11392//16S rRNA (cytosine1407-C5)-methyltransferase [EC:2.1.1.178]	ARE52071.1|8.8e-282|Tail-specific protease precursor [Salmonella enterica]	GO:0044238//primary metabolic process;GO:0006396//RNA processing;GO:0034641//cellular nitrogen compound metabolic process;GO:0016072//rRNA metabolic process;GO:0032259//methylation;GO:0071840//cellular component organization or biogenesis;GO:0009987//cellular process;GO:0046483//heterocycle metabolic process;GO:0044260//cellular macromolecule metabolic process;GO:0042254//ribosome biogenesis;GO:0…	3	0.994035
STM1854	433.746	18.436	3.82057	3.64044e-171	8.08324e-171	STM1854	STM1854	Known_gene	1	1951560	1951724	NC_003197.2	-	165	165	711.55	455.32	134.37	22.37	14.77	18.17		WP_001134856.1|9.5e-23|MULTISPECIES: membrane protein [Salmonella]		5	0.999856
STM1856	18.083	2.723	1.6168	2.28502e-08	1.9096e-07	STM1856	STM1856	Known_gene	1	1953415	1953810	NC_003197.2	+	396	396	0	54.25	0	3.45	2.56	2.16		WP_000422882.1|7.3e-69|MULTISPECIES: DUF1398 domain-containing protein [Salmonella]	GO:0036338//viral membrane;GO:0016020//membrane;GO:0019031//viral envelope;GO:0044423//virion part;GO:0016021//integral component of membrane;GO:0044425//membrane part;GO:0019012//virion;GO:0031224//intrinsic component of membrane;	6	0.999777
STM1861	28.21	4.486	2.61405	2.62721e-35	1.31735e-34	STM1861	STM1861	Known_gene	1	1957832	1958200	NC_003197.2	+	369	369	0	58.66	25.97	5	4.04	4.42		WP_080075509.1|1.8e-61|integrase [Salmonella enterica]	GO:0044260//cellular macromolecule metabolic process;GO:0034641//cellular nitrogen compound metabolic process;GO:0044238//primary metabolic process;GO:0046483//heterocycle metabolic process;GO:0044237//cellular metabolic process;GO:0071704//organic substance metabolic process;GO:0008152//metabolic process;GO:0009987//cellular process;GO:0006310//DNA recombination;GO:0015074//DNA integration;GO:19…	6	0.833614
STM1862	138.473	7.58	3.42845	0	0	pagO	STM1862	Known_gene	1	1959504	1960418	NC_003197.2	+	915	915	260.2	111	44.22	9.56	7.86	5.32	K07790//putative membrane protein PagO+ko02020//Two-component system	WP_001233446.1|1.3e-166|MULTISPECIES: EamA family transporter [Salmonella]	GO:0044464//cell part;GO:0031224//intrinsic component of membrane;GO:0071944//cell periphery;GO:0016021//integral component of membrane;GO:0005886//plasma membrane;GO:0044425//membrane part;GO:0016020//membrane;GO:0005623//cell;	5	0.997831
STM1863	23.493	1.873	4.64654	1.16243e-36	5.7213e-36	STM1863	STM1863	Known_gene	1	1960551	1960709	NC_003197.2	+	159	159	0	0	70.48	0.92	4.7	0		WP_000480735.1|1.6e-19|MULTISPECIES: hypothetical protein [Salmonella]	GO:0016020//membrane;GO:0044425//membrane part;GO:0031224//intrinsic component of membrane;GO:0016021//integral component of membrane;	9	0.978562
STM1864	68.893	3.636	3.31094	9.57021e-99	2.91565e-98	STM1864	STM1864	Known_gene	1	1960719	1961333	NC_003197.2	+	615	615	158.05	33.71	14.92	5.16	3.18	2.57		EDZ26257.1|1.8e-111|putative inner membrane protein [Salmonella enterica subsp. enterica serovar Heidelberg str. SL486]	GO:0071944//cell periphery;GO:0016020//membrane;GO:0005623//cell;GO:0031224//intrinsic component of membrane;GO:0016021//integral component of membrane;GO:0044464//cell part;GO:0044425//membrane part;GO:0005886//plasma membrane;GO:0003824//catalytic activity;GO:0015035//protein disulfide oxidoreductase activity;GO:0016491//oxidoreductase activity;GO:0015036//disulfide oxidoreductase activity;GO:0…	3	0.66947
STM1865	173.846	6.72	3.90958	2.67239e-49	1.15262e-48	STM1865	STM1865	Known_gene	1	1961660	1961785	NC_003197.2	-	126	126	255.4	217.91	48.23	7.56	7.07	5.53		CCW74540.1|1.2e-14|DNA site-specific invertase [Salmonella enterica subsp. enterica serovar Typhimurium str. DT104]	GO:0003824//catalytic activity;GO:0140097//catalytic activity, acting on DNA;GO:0097159//organic cyclic compound binding;GO:0000150//recombinase activity;GO:1901363//heterocyclic compound binding;GO:0003677//DNA binding;GO:0003676//nucleic acid binding;GO:0005488//binding;	5	0.967896
STM1867	185.313	9.946	3.19641	3.28701e-69	1.20688e-68	pagK	STM1867	Known_gene	1	1963176	1963376	NC_003197.2	+	201	201	376.47	153.22	26.25	9.81	12.69	7.34	K07801//PhoPQ-activated protein+ko02020//Two-component system	WP_010989029.1|3.6e-32|MULTISPECIES: PhoPQ-activated virulence protein PagK [Salmonella]		5	0.990016
STM1868	101.686	12.05	2.62735	2.52785e-229	4.76783e-229	mig-3	STM1868	Known_gene	1	1963473	1964354	NC_003197.2	-	882	882	135.18	115.33	54.55	11.6	13	11.55		EHC92959.1|7.5e-167|phage-tail assembly-like protein [Salmonella enterica subsp. enterica serovar Uganda str. R8-3404]		5	0.995833
STM1869A	51.696	6.553	1.9031	2.4076e-17	1.58739e-16	STM1869A	STM1869A	Known_gene	1	1966091	1966378	NC_003197.2	-	288	288	0	155.09	0	4.34	8.01	7.31	K03791//putative chitinase	WP_001670632.1|4.3e-47|glycoside hydrolase family 19 protein [Salmonella enterica]	GO:0016020//membrane;GO:0031224//intrinsic component of membrane;GO:0044425//membrane part;GO:0016021//integral component of membrane;	6	0.99973
STM1870	0	13.35	-1.98766	4.31493e-18	2.79686e-17	STM1870	STM1870	Known_gene	1	1966511	1967005	NC_003197.2	+	495	495	0	0	0	10.82	13.8	15.43		WP_079851225.1|5.5e-90|hypothetical protein [Salmonella enterica]		1	0.556041
STM1872	1234.83	451.053	1.05326	1.46917e-75	5.11882e-75	STM1872	STM1872	Known_gene	1	1968116	1968235	NC_003197.2	-	120	120	1916.29	1167.84	620.37	363.18	116.44	873.54		WP_010989031.1|6.5e-13|MULTISPECIES: hypothetical protein [Salmonella]		5	0.932426
STM1876	14.796	90.826	-1.4672	7.40867e-31	3.93033e-30	holE	STM1876	Known_gene	1	1970051	1970281	NC_003197.2	+	231	231	0	0	44.39	63.76	58.86	149.86	K02345//DNA polymerase III subunit theta [EC:2.7.7.7]+ko03440//Homologous recombination+ko03430//Mismatch repair+ko03030//DNA replication	WP_000856224.1|9.8e-34|MULTISPECIES: DNA polymerase III subunit theta [Salmonella]	GO:0034641//cellular nitrogen compound metabolic process;GO:0044237//cellular metabolic process;GO:0044260//cellular macromolecule metabolic process;GO:0034645//cellular macromolecule biosynthetic process;GO:0090304//nucleic acid metabolic process;GO:1901360//organic cyclic compound metabolic process;GO:0009987//cellular process;GO:0006807//nitrogen compound metabolic process;GO:0044238//primary …	1	0.999939
STM1877	102.2	298.023	-1.01326	2.67322e-175	5.83391e-175	STM1877	STM1877	Known_gene	1	1970389	1971045	NC_003197.2	+	657	657	0	125.72	180.88	310.95	279.27	303.85		WP_000100258.1|1.1e-122|MULTISPECIES: carbon-nitrogen hydrolase family protein [Salmonella]	GO:0008152//metabolic process;GO:0006807//nitrogen compound metabolic process;GO:0003824//catalytic activity;GO:0016787//hydrolase activity;	4	0.723008
STM1896	3.343	1.896	1.89165	3.1712e-17	2.09689e-16	STM1896	STM1896	Known_gene	1	1991101	1991997	NC_003197.2	+	897	897	0	0	10.03	1.38	2.67	1.64		ESH94821.1|8.8e-171|cytoplasmic protein [Salmonella enterica subsp. enterica serovar Agona str. 632182-2]		9	0.999069
STM1897	39.81	11.926	1.68571	2.19315e-46	9.73338e-46	yebB	STM1897	Known_gene	1	1992624	1993223	NC_003197.2	+	600	600	81.13	0	38.3	12.2	9.39	14.19		ADX17611.1|9.5e-113|Uncharacterized protein yebB [Salmonella enterica subsp. enterica serovar Typhimurium str. ST4/74]		3	0.999598
STM1902	107.483	285.303	-1.01504	2.43242e-141	6.0554e-141	yecD	STM1902	Known_gene	1	1997205	1997771	NC_003197.2	+	567	567	86.18	73.53	162.74	252.99	224.71	378.21		WP_000916144.1|2.4e-102|MULTISPECIES: hydrolase [Salmonella]	GO:0005622//intracellular;GO:0044424//intracellular part;GO:0044464//cell part;GO:0005623//cell;GO:0005829//cytosol;GO:0044444//cytoplasmic part;GO:0005737//cytoplasm;GO:0003824//catalytic activity;GO:0016787//hydrolase activity;	1	0.999609
STM1904	24.016	140.44	-1.44269	7.1758e-84	2.35584e-83	yecN	STM1904	Known_gene	1	1998639	1999034	NC_003197.2	+	396	396	0	0	72.05	122.93	129.15	169.24	K07136//uncharacterized protein	WP_000252975.1|1.5e-69|MULTISPECIES: membrane protein [Salmonella]	GO:0016020//membrane;GO:0016021//integral component of membrane;GO:0044425//membrane part;GO:0031224//intrinsic component of membrane;GO:0003824//catalytic activity;GO:0016740//transferase activity;	4	0.958725
STM1912	4.036	18.726	-1.11279	1.09732e-09	8.80059e-09	flhE	STM1912	Known_gene	1	2007817	2008209	NC_003197.2	-	393	393	0	0	12.11	16.6	17.75	21.83	K03516//flagellar protein FlhE	WP_001233619.1|2.7e-68|MULTISPECIES: flagellar protein FlhE [Salmonella]	GO:0071840//cellular component organization or biogenesis;GO:0016043//cellular component organization;GO:0006996//organelle organization;GO:0009987//cellular process;GO:0030030//cell projection organization;GO:0044781//bacterial-type flagellum organization;	4	0.999514
STM1915	97.21	376.666	-1.41384	0	0	cheZ	STM1915	Known_gene	1	2011625	2012269	NC_003197.2	-	645	645	75.13	32.05	184.45	639.26	248.09	242.65	K03414//chemotaxis protein CheZ+ko02030//Bacterial chemotaxis	EDX45950.1|7.8e-113|chemotaxis protein CheZ [Salmonella enterica subsp. enterica serovar Kentucky str. CVM29188]	GO:0042221//response to chemical;GO:0040011//locomotion;GO:0042330//taxis;GO:0050789//regulation of biological process;GO:0009605//response to external stimulus;GO:0006935//chemotaxis;GO:0001539//cilium or flagellum-dependent cell motility;GO:0040012//regulation of locomotion;GO:0097588//archaeal or bacterial-type flagellum-dependent cell motility;GO:0050896//response to stimulus;GO:0048870//cell…	10	0.997156
STM1916	67.236	277.12	-1.35404	5.40105e-153	1.29172e-152	cheY	STM1916	Known_gene	1	2012280	2012669	NC_003197.2	-	390	390	0	55.17	146.54	491.44	186.02	153.9	K03413//two-component system, chemotaxis family, chemotaxis protein CheY+ko02020//Two-component system+ko02030//Bacterial chemotaxis	WP_000763861.1|2.0e-63|MULTISPECIES: two-component system response regulator [Salmonella]	GO:0009605//response to external stimulus;GO:0007165//signal transduction;GO:0006928//movement of cell or subcellular component;GO:0007154//cell communication;GO:0042330//taxis;GO:0023052//signaling;GO:0035556//intracellular signal transduction;GO:0051179//localization;GO:0051674//localization of cell;GO:0048870//cell motility;GO:0097588//archaeal or bacterial-type flagellum-dependent cell motili…	10	0.994071
STM1917	31.286	154.196	-1.80979	0	0	cheB	STM1917	Known_gene	1	2012687	2013736	NC_003197.2	-	1050	1050	0	38.49	55.37	249.77	110.35	102.47	K03412//two-component system, chemotaxis family, protein-glutamate methylesterase/glutaminase [EC:3.1.1.61 3.5.1.44]+ko02020//Two-component system+ko02030//Bacterial chemotaxis	WP_000036392.1|8.1e-192|MULTISPECIES: chemotaxis response regulator protein-glutamate methylesterase [Salmonella]	GO:1901564//organonitrogen compound metabolic process;GO:0044237//cellular metabolic process;GO:0006807//nitrogen compound metabolic process;GO:0044238//primary metabolic process;GO:0071704//organic substance metabolic process;GO:0044260//cellular macromolecule metabolic process;GO:0043170//macromolecule metabolic process;GO:0050896//response to stimulus;GO:0043412//macromolecule modification;GO:…	10	0.99925
STM1918	136.226	525.696	-1.41928	0	0	cheR	STM1918	Known_gene	1	2013733	2014599	NC_003197.2	-	867	867	0	164.38	244.3	687.47	419.73	469.89	K00575//chemotaxis protein methyltransferase CheR [EC:2.1.1.80]+ko02020//Two-component system+ko02030//Bacterial chemotaxis	WP_000204362.1|2.3e-160|MULTISPECIES: protein-glutamate O-methyltransferase CheR [Salmonella]	GO:0042330//taxis;GO:0042221//response to chemical;GO:0050896//response to stimulus;GO:0009605//response to external stimulus;GO:0040011//locomotion;GO:0006935//chemotaxis;GO:0008171//O-methyltransferase activity;GO:0003824//catalytic activity;GO:0140096//catalytic activity, acting on a protein;GO:0016741//transferase activity, transferring one-carbon groups;GO:0008757//S-adenosylmethionine-depen…	10	0.998738
STM1919	139.63	638.123	-1.48246	0	0	cheM	STM1919	Known_gene	1	2014753	2016414	NC_003197.2	-	1662	1662	28.12	95.99	294.78	718.19	495.54	700.64	K05875//methyl-accepting chemotaxis protein II, aspartate sensor receptor+ko02020//Two-component system+ko02030//Bacterial chemotaxis	CBG24910.1|9.8e-301|methyl-accepting chemotaxis protein II [Salmonella enterica subsp. enterica serovar Typhimurium str. D23580]	GO:0051716//cellular response to stimulus;GO:0009605//response to external stimulus;GO:0050789//regulation of biological process;GO:0050794//regulation of cellular process;GO:0007165//signal transduction;GO:0007154//cell communication;GO:0042330//taxis;GO:0065007//biological regulation;GO:0006935//chemotaxis;GO:0042221//response to chemical;GO:0050896//response to stimulus;GO:0009987//cellular pr…	10	0.798996
STM1920	106.243	671.203	-1.74891	0	0	cheW	STM1920	Known_gene	1	2016651	2017154	NC_003197.2	-	504	504	0	41.72	277.01	1045.35	388.51	579.75	K03408//purine-binding chemotaxis protein CheW+ko02020//Two-component system+ko02030//Bacterial chemotaxis	WP_000147295.1|1.2e-84|MULTISPECIES: chemotaxis protein CheW [Salmonella]	GO:0023052//signaling;GO:0051716//cellular response to stimulus;GO:0032880//regulation of protein localization;GO:0048518//positive regulation of biological process;GO:1903827//regulation of cellular protein localization;GO:0050896//response to stimulus;GO:0042221//response to chemical;GO:0040011//locomotion;GO:0007154//cell communication;GO:0042330//taxis;GO:0050794//regulation of cellular proce…	10	0.998556
STM1921	190.386	759.783	-1.34026	0	0	cheA	STM1921	Known_gene	1	2017175	2019190	NC_003197.2	-	2016	2016	46.19	128.08	396.89	1063.73	677.02	538.6	K03407//two-component system, chemotaxis family, sensor kinase CheA [EC:2.7.13.3]+ko02020//Two-component system+ko02030//Bacterial chemotaxis	WP_000061302.1|0.0e+00|MULTISPECIES: chemotaxis protein CheA [Salmonella]	GO:0050896//response to stimulus;GO:0006935//chemotaxis;GO:0042221//response to chemical;GO:0042330//taxis;GO:0040011//locomotion;GO:0009605//response to external stimulus;GO:0044424//intracellular part;GO:0005622//intracellular;GO:0005737//cytoplasm;GO:0044464//cell part;GO:0005623//cell;GO:0000155//phosphorelay sensor kinase activity;GO:0000166//nucleotide binding;GO:1901265//nucleoside phospha…	10	0.999678
STM1922	185.373	646.033	-1.0099	0	0	motB	STM1922	Known_gene	1	2019195	2020124	NC_003197.2	-	930	930	0	130.97	425.15	707.57	582.6	647.93	K02557//chemotaxis protein MotB+ko02030//Bacterial chemotaxis+ko02040//Flagellar assembly	WP_000795653.1|9.7e-173|MULTISPECIES: motility protein MotB [Salmonella]	GO:0051674//localization of cell;GO:0009987//cellular process;GO:0050896//response to stimulus;GO:0048870//cell motility;GO:0051179//localization;GO:0042330//taxis;GO:0097588//archaeal or bacterial-type flagellum-dependent cell motility;GO:0001539//cilium or flagellum-dependent cell motility;GO:0006928//movement of cell or subcellular component;GO:0006935//chemotaxis;GO:0009605//response to exter…	4	0.916004
STM1923	88.933	404.21	-1.61872	0	0	motA	STM1923	Known_gene	1	2020121	2021008	NC_003197.2	-	888	888	53.69	45.81	167.3	484.7	359.11	368.82	K02556//chemotaxis protein MotA+ko02020//Two-component system+ko02030//Bacterial chemotaxis+ko02040//Flagellar assembly	ELO75334.1|5.8e-159|flagellar motor protein MotA, partial [Salmonella enterica subsp. enterica serovar Enteritidis str. SARB17]	GO:0009987//cellular process;GO:0071978//bacterial-type flagellum-dependent swarming motility;GO:0040011//locomotion;GO:0006928//movement of cell or subcellular component;GO:0006811//ion transport;GO:0042330//taxis;GO:0050896//response to stimulus;GO:0051234//establishment of localization;GO:0006810//transport;GO:0042221//response to chemical;GO:0051179//localization;GO:0051674//localization of c…	10	0.999616
STM1925	378.863	849.21	-1.05096	7.59981e-260	1.30742e-259	flhD	STM1925	Known_gene	1	2021714	2022064	NC_003197.2	-	351	351	290.73	434.09	411.77	820.15	500.14	1227.34	K02403//flagellar transcriptional activator FlhD+ko02024//Quorum sensing+ko02026//Biofilm formation - Escherichia coli+ko02020//Two-component system+ko02040//Flagellar assembly	WP_000537050.1|5.6e-57|MULTISPECIES: flagellar transcriptional regulator FlhD [Salmonella]	GO:0044085//cellular component biogenesis;GO:0060491//regulation of cell projection assembly;GO:0006355//regulation of transcription, DNA-templated;GO:0019222//regulation of metabolic process;GO:0031328//positive regulation of cellular biosynthetic process;GO:0031344//regulation of cell projection organization;GO:0030030//cell projection organization;GO:0022607//cellular component assembly;GO:004…	1	0.999585
STM1926	0	48.26	-1.33074	5.17907e-08	4.3859e-07	STM1926	STM1926	Known_gene	1	2022738	2022854	NC_003197.2	+	117	117	0	0	0	23.11	67.18	54.49		WP_001617301.1|2.4e-12|MULTISPECIES: hypothetical protein [Salmonella]		4	0.541597
STM1927	268.416	880.736	-1.16361	0	0	yecG	STM1927	Known_gene	1	2022851	2023279	NC_003197.2	+	429	429	232.95	99.38	472.92	657.45	711.49	1273.27	K14064//universal stress protein C	EHB41385.1|3.4e-72|universal stress family protein [Salmonella enterica subsp. enterica serovar Infantis str. SARB27]	GO:0044424//intracellular part;GO:0005737//cytoplasm;GO:0005623//cell;GO:0044464//cell part;GO:0005622//intracellular;	1	0.999149
STM1932	35.453	149.906	-1.50151	2.1951e-122	5.9717e-122	ftnB	STM1932	Known_gene	1	2027237	2027740	NC_003197.2	+	504	504	0	41.72	64.64	125.76	145.09	178.87	K02255//ferritin-like protein 2	WP_000741707.1|5.2e-88|MULTISPECIES: non-heme ferritin-like protein [Salmonella]	GO:0055065//metal ion homeostasis;GO:0001666//response to hypoxia;GO:0048878//chemical homeostasis;GO:0042592//homeostatic process;GO:0051409//response to nitrosative stress;GO:0055082//cellular chemical homeostasis;GO:0006873//cellular ion homeostasis;GO:0006875//cellular metal ion homeostasis;GO:0006880//intracellular sequestering of iron ion;GO:0009987//cellular process;GO:0006826//iron ion tr…	4	0.539719
STM1933	0	19.88	-2.92331	4.61027e-49	1.9922e-48	STM1933	STM1933	Known_gene	1	2027919	2028557	NC_003197.2	-	639	639	0	0	0	13.19	17.09	29.36		WP_110333816.1|1.8e-117|hypothetical protein [Salmonella enterica]	GO:0044238//primary metabolic process;GO:0005975//carbohydrate metabolic process;GO:0008152//metabolic process;GO:0071704//organic substance metabolic process;GO:0008697//4-deoxy-L-threo-5-hexosulose-uronate ketol-isomerase activity;GO:0004751//ribose-5-phosphate isomerase activity;GO:0016861//intramolecular oxidoreductase activity, interconverting aldoses and ketoses;GO:0003824//catalytic activi…	1	0.997063
STM1934	0	16.906	-1.67539	1.99363e-12	1.46779e-11	STM1934	STM1934	Known_gene	1	2028813	2029148	NC_003197.2	+	336	336	0	0	0	15.62	8.64	26.46		WP_000803229.1|4.1e-57|MULTISPECIES: hypothetical protein [Salmonella]		1	0.999725
STM1935	87.64	810.193	-2.78417	0	0	ftn	STM1935	Known_gene	1	2029388	2029885	NC_003197.2	+	498	498	99.06	42.26	121.6	220.58	227.39	1982.61	K02217//ferritin [EC:1.16.3.2]	EHC59275.1|1.4e-88|Ferritin-like protein 2, partial [Salmonella enterica subsp. enterica serovar Inverness str. R8-3668]	GO:0019725//cellular homeostasis;GO:0051409//response to nitrosative stress;GO:0055072//iron ion homeostasis;GO:0055076//transition metal ion homeostasis;GO:0065007//biological regulation;GO:0009628//response to abiotic stimulus;GO:0036293//response to decreased oxygen levels;GO:0098771//inorganic ion homeostasis;GO:0006950//response to stress;GO:0055065//metal ion homeostasis;GO:0001666//respons…	1	0.993984
STM1936	0	63.296	-2.95585	1.22223e-50	5.18186e-50	yecH	STM1936	Known_gene	1	2029931	2030170	NC_003197.2	-	240	240	0	0	0	22.44	30.82	136.63		AIE05830.1|9.9e-37|hypothetical protein DC51_1945 [Salmonella enterica subsp. enterica serovar Typhimurium]		1	0.999082
STM1956	44.83	241.343	-1.69069	0	0	fliA	STM1956	Known_gene	1	2044744	2045463	NC_003197.2	-	720	720	33.44	0	101.05	335.65	191.41	196.97	K02405//RNA polymerase sigma factor for flagellar operon FliA+ko02025//Biofilm formation - Pseudomonas aeruginosa+ko02026//Biofilm formation - Escherichia coli+ko02020//Two-component system+ko02040//Flagellar assembly+ko05111//Biofilm formation - Vibrio cholerae	SUH08708.1|1.5e-128|RNA polymerase sigma transcription factor for flagellar operon [Salmonella enterica subsp. enterica]	GO:0097659//nucleic acid-templated transcription;GO:0009405//pathogenesis;GO:0010467//gene expression;GO:0044237//cellular metabolic process;GO:0018130//heterocycle biosynthetic process;GO:0006139//nucleobase-containing compound metabolic process;GO:1901360//organic cyclic compound metabolic process;GO:0034654//nucleobase-containing compound biosynthetic process;GO:0009059//macromolecule biosynth…	10	0.999915
STM1959	1147.02	5816.66	-1.66573	0	0	fliC	STM1959	Known_gene	1	2047655	2049142	NC_003197.2	-	1488	1488	180.59	857.26	2403.2	8594.4	3856.36	4999.21	K02406//flagellin+ko02020//Two-component system+ko04626//Plant-pathogen interaction+ko04621//NOD-like receptor signaling pathway+ko05134//Legionellosis+ko05132//Salmonella infection+ko02040//Flagellar assembly	WP_000079805.1|6.5e-272|flagellin FliC [Salmonella enterica]	GO:0040011//locomotion;GO:0097588//archaeal or bacterial-type flagellum-dependent cell motility;GO:0006928//movement of cell or subcellular component;GO:0051179//localization;GO:0051674//localization of cell;GO:0001539//cilium or flagellum-dependent cell motility;GO:0009987//cellular process;GO:0071973//bacterial-type flagellum-dependent cell motility;GO:0048870//cell motility;GO:0009420//bacteri…	10	0.999578
STM1960	140.37	616.656	-1.35787	0	0	fliD	STM1960	Known_gene	1	2049399	2050802	NC_003197.2	+	1404	1404	16.72	85.57	318.82	809.34	416.55	624.08	K02407//flagellar hook-associated protein 2+ko02040//Flagellar assembly	WP_000146802.1|3.4e-254|MULTISPECIES: flagellar filament capping protein FliD [Salmonella]	GO:0009987//cellular process;GO:0016043//cellular component organization;GO:0006996//organelle organization;GO:0071840//cellular component organization or biogenesis;GO:0040011//locomotion;GO:0048870//cell motility;GO:0051674//localization of cell;GO:0071973//bacterial-type flagellum-dependent cell motility;GO:0051179//localization;GO:0007155//cell adhesion;GO:0006928//movement of cell or subcell…	10	0.985929
STM1961	54.226	351.1	-1.64545	3.72032e-267	6.29909e-267	fliS	STM1961	Known_gene	1	2050817	2051224	NC_003197.2	+	408	408	0	0	162.68	526.35	286.81	240.14	K02422//flagellar protein FliS+ko02040//Flagellar assembly	WP_000287764.1|1.3e-65|MULTISPECIES: flagellar export chaperone FliS [Salmonella]	GO:0022607//cellular component assembly;GO:0044780//bacterial-type flagellum assembly;GO:0040011//locomotion;GO:0070925//organelle assembly;GO:0016043//cellular component organization;GO:0051179//localization;GO:0001539//cilium or flagellum-dependent cell motility;GO:0097588//archaeal or bacterial-type flagellum-dependent cell motility;GO:0030031//cell projection assembly;GO:0044781//bacterial-ty…	10	0.999721
STM1962	104.016	353.036	-1.21241	9.89492e-153	2.37187e-152	fliT	STM1962	Known_gene	1	2051224	2051592	NC_003197.2	+	369	369	0	117.31	194.74	503.32	313.87	241.92	K02423//flagellar protein FliT+ko02040//Flagellar assembly	WP_000204899.1|2.8e-59|MULTISPECIES: flagella biosynthesis regulatory protein FliT [Salmonella]	GO:1902208//regulation of bacterial-type flagellum assembly;GO:0009987//cellular process;GO:1902115//regulation of organelle assembly;GO:0006457//protein folding;GO:0050794//regulation of cellular process;GO:0060491//regulation of cell projection assembly;GO:0044087//regulation of cellular component biogenesis;GO:0065007//biological regulation;GO:0051128//regulation of cellular component organiza…	10	0.997634
STM1966	7.286	40.413	-1.37212	1.68641e-14	1.18064e-13	yedF	STM1966	Known_gene	1	2055001	2055234	NC_003197.2	+	234	234	0	0	21.86	34.25	40.78	46.21		WP_000790504.1|7.4e-37|MULTISPECIES: putative sulfurtransferase YedF [Proteobacteria]	GO:0009987//cellular process;GO:0006950//response to stress;GO:0051716//cellular response to stimulus;GO:0033554//cellular response to stress;GO:0050896//response to stimulus;GO:0006974//cellular response to DNA damage stimulus;GO:0003824//catalytic activity;GO:0016740//transferase activity;	4	0.997993
STM1971	2.143	9.366	-1.05851	7.23148e-09	5.94121e-08	fliH	STM1971	Known_gene	1	2059199	2059906	NC_003197.2	+	708	708	0	0	6.43	10.58	9.51	8.01	K02411//flagellar assembly protein FliH+ko02040//Flagellar assembly	CBG24960.1|4.5e-130|flagellar assembly protein FliH [Salmonella enterica subsp. enterica serovar Typhimurium str. D23580]	GO:0006928//movement of cell or subcellular component;GO:0001539//cilium or flagellum-dependent cell motility;GO:0071702//organic substance transport;GO:0048870//cell motility;GO:0071840//cellular component organization or biogenesis;GO:0040011//locomotion;GO:0097588//archaeal or bacterial-type flagellum-dependent cell motility;GO:0045184//establishment of protein localization;GO:0044781//bacteri…	4	0.92658
STM1974	1.216	9.523	-1.89262	7.69722e-30	4.11897e-29	fliK	STM1974	Known_gene	1	2061738	2062955	NC_003197.2	+	1218	1218	0	0	3.65	12.07	7.64	8.86	K02414//flagellar hook-length control protein FliK+ko02040//Flagellar assembly	WP_000631669.1|3.6e-220|MULTISPECIES: flagellar hook length control protein FliK [Salmonella]	GO:0030030//cell projection organization;GO:0044781//bacterial-type flagellum organization;GO:0016043//cellular component organization;GO:0044780//bacterial-type flagellum assembly;GO:0070925//organelle assembly;GO:0071840//cellular component organization or biogenesis;GO:0030031//cell projection assembly;GO:0006996//organelle organization;GO:0009987//cellular process;GO:0022607//cellular compone…	10	0.99928
STM1983	48.073	118.353	-2.60297	1.57935e-68	5.81602e-68	dsrB	STM1983	Known_gene	1	2068086	2068280	NC_003197.2	-	195	195	144.22	0	0	113.8	102	139.26		WP_079942380.1|8.1e-29|protein DsrB [Salmonella enterica]		2	0.993287
STM1985	0	72.93	-1.21144	7.53838e-07	6.65432e-06	dsrA	STM1985	Known_gene	1	2068647	2068730	NC_003197.2	-	84	84	0	0	0	68.83	99.32	50.64				10	0.81716
STM1993	22.946	75.34	-1.20074	5.23049e-63	2.00576e-62	yedJ	STM1993	Known_gene	1	2075830	2076525	NC_003197.2	-	696	696	0	29.57	39.27	75.3	61.68	89.04	K06950//uncharacterized protein	WP_000377041.1|1.7e-129|MULTISPECIES: phosphohydrolase [Salmonella]	GO:0003824//catalytic activity;GO:0016787//hydrolase activity;	1	0.58367
STM1994	0	24.313	-2.09042	2.25875e-20	1.40883e-19	STM1994	STM1994	Known_gene	1	2076617	2076916	NC_003197.2	-	300	300	0	0	0	18.82	35.59	18.53		WP_000107431.1|1.8e-51|hypothetical protein [Salmonella enterica]	GO:0031224//intrinsic component of membrane;GO:0016020//membrane;GO:0016021//integral component of membrane;GO:0044425//membrane part;	10	0.461725
STM1996	52661.9	9048.58	1.97461	0	0	cspB	STM1996	Known_gene	1	2079222	2079434	NC_003197.2	-	213	213	72137.3	62100.1	23748.3	5011.72	15709	6424.98	K03704//cold shock protein (beta-ribbon, CspA family)	ELL68759.1|6.5e-32|cold shock protein, partial [Salmonella enterica subsp. enterica serovar Enteritidis str. 22704]	GO:0044424//intracellular part;GO:0005622//intracellular;GO:0005737//cytoplasm;GO:0044464//cell part;GO:0005623//cell;GO:0003676//nucleic acid binding;GO:0003677//DNA binding;GO:0005488//binding;GO:0097159//organic cyclic compound binding;GO:1901363//heterocyclic compound binding;	5	0.989325
STM2001	47.866	174.513	-1.57998	4.65012e-241	8.45472e-241	yeeI	STM2001	Known_gene	1	2082348	2083145	NC_003197.2	+	798	798	30.02	51.22	62.36	155.3	92.4	275.84	K09933//MtfA peptidase	WP_000598920.1|3.6e-152|MULTISPECIES: DgsA anti-repressor MtfA [Salmonella]	GO:0005623//cell;GO:0005737//cytoplasm;GO:0005622//intracellular;GO:0044444//cytoplasmic part;GO:0005829//cytosol;GO:0044464//cell part;GO:0044424//intracellular part;GO:0008238//exopeptidase activity;GO:0008233//peptidase activity;GO:0016740//transferase activity;GO:0005515//protein binding;GO:0008134//transcription factor binding;GO:0070011//peptidase activity, acting on L-amino acid peptides;G…	1	0.999974
STM2010	83.643	33.226	1.12997	9.4846e-13	6.92364e-12	STM2010	STM2010	Known_gene	1	2092804	2092965	NC_003197.2	+	162	162	182.14	0	68.79	31.89	36.22	31.57		WP_014343862.1|2.5e-20|MULTISPECIES: hypothetical protein [Salmonella]		3	0.999992
STM2017	4.066	42.686	-2.3393	8.83699e-100	2.67786e-99	cobS	STM2017	Known_gene	1	2098397	2099140	NC_003197.2	-	744	744	0	0	12.2	54.65	43.91	29.5	K02233//adenosylcobinamide-GDP ribazoletransferase [EC:2.7.8.26]+ko00860//Porphyrin and chlorophyll metabolism+ko01100//Metabolic pathways	WP_000039997.1|2.3e-132|MULTISPECIES: adenosylcobinamide-GDP ribazoletransferase [Salmonella]	GO:0033013//tetrapyrrole metabolic process;GO:0042364//water-soluble vitamin biosynthetic process;GO:0034641//cellular nitrogen compound metabolic process;GO:1901566//organonitrogen compound biosynthetic process;GO:0006767//water-soluble vitamin metabolic process;GO:0009235//cobalamin metabolic process;GO:0009236//cobalamin biosynthetic process;GO:1901360//organic cyclic compound metabolic proces…	10	0.999772
STM2021	4.486	20.586	-1.13482	1.25601e-17	8.23338e-17	cboQ	STM2021	Known_gene	1	2102020	2102697	NC_003197.2	-	678	678	0	0	13.46	24.43	20.9	16.43	K02008//cobalt/nickel transport system permease protein+ko02010//ABC transporters	AIE05969.1|9.4e-125|Transmembrane component CbiQ of energizing module of cobalt ECF transporter [Salmonella enterica subsp. enterica serovar Typhimurium]	GO:0044249//cellular biosynthetic process;GO:0006725//cellular aromatic compound metabolic process;GO:0042364//water-soluble vitamin biosynthetic process;GO:0051188//cofactor biosynthetic process;GO:0006812//cation transport;GO:0051234//establishment of localization;GO:0044281//small molecule metabolic process;GO:0033013//tetrapyrrole metabolic process;GO:0044237//cellular metabolic process;GO:00…	4	0.504751
STM2026	1.903	11.836	-1.5564	5.75971e-19	3.677e-18	cbiJ	STM2026	Known_gene	1	2105208	2105999	NC_003197.2	-	792	792	0	0	5.71	11.71	12.56	11.24	K05895//precorrin-6A/cobalt-precorrin-6A reductase [EC:1.3.1.54 1.3.1.106]+ko00860//Porphyrin and chlorophyll metabolism+ko01100//Metabolic pathways	WP_001001975.1|8.6e-146|MULTISPECIES: cobalt-precorrin-6A reductase [Salmonella]	GO:0044237//cellular metabolic process;GO:0044271//cellular nitrogen compound biosynthetic process;GO:1901576//organic substance biosynthetic process;GO:1901362//organic cyclic compound biosynthetic process;GO:0034641//cellular nitrogen compound metabolic process;GO:0009058//biosynthetic process;GO:1901564//organonitrogen compound metabolic process;GO:0009110//vitamin biosynthetic process;GO:0006…	4	0.958813
STM2027	0	10.403	-2.24423	3.20395e-24	1.86341e-23	cbiH	STM2027	Known_gene	1	2105996	2106721	NC_003197.2	-	726	726	0	0	0	12.26	9.51	9.44	K05934//precorrin-3B C17-methyltransferase [EC:2.1.1.131]+ko00860//Porphyrin and chlorophyll metabolism+ko01100//Metabolic pathways	SUH33637.1|2.7e-130|precorrin-3B C17-methyltransferase [Salmonella enterica subsp. enterica]	GO:0046483//heterocycle metabolic process;GO:0033013//tetrapyrrole metabolic process;GO:0009235//cobalamin metabolic process;GO:0033014//tetrapyrrole biosynthetic process;GO:0006767//water-soluble vitamin metabolic process;GO:0044281//small molecule metabolic process;GO:0034641//cellular nitrogen compound metabolic process;GO:1901360//organic cyclic compound metabolic process;GO:0017144//drug met…	10	0.998491
STM2029	0	6.803	-1.7685	6.20923e-14	4.41622e-13	cbiF	STM2029	Known_gene	1	2107757	2108530	NC_003197.2	-	774	774	0	0	0	9.17	7.88	3.36	K05936//precorrin-4/cobalt-precorrin-4 C11-methyltransferase [EC:2.1.1.133 2.1.1.271]+ko00860//Porphyrin and chlorophyll metabolism+ko01100//Metabolic pathways	WP_000004870.1|2.4e-140|MULTISPECIES: cobalt-precorrin-4 C(11)-methyltransferase [Salmonella]	GO:1901362//organic cyclic compound biosynthetic process;GO:0051188//cofactor biosynthetic process;GO:0034641//cellular nitrogen compound metabolic process;GO:0009058//biosynthetic process;GO:0046483//heterocycle metabolic process;GO:0018130//heterocycle biosynthetic process;GO:0044283//small molecule biosynthetic process;GO:0009987//cellular process;GO:0006725//cellular aromatic compound metabol…	10	0.997386
STM2030	0	6.236	-1.1522	2.47245e-06	2.23087e-05	cbiT	STM2030	Known_gene	1	2108514	2109092	NC_003197.2	-	579	579	0	0	0	6.75	5.83	6.13	K02191//cobalt-precorrin-6B (C15)-methyltransferase [EC:2.1.1.196]+ko00860//Porphyrin and chlorophyll metabolism	WP_000650985.1|2.0e-104|MULTISPECIES: decarboxylating cobalt-precorrin-6B (C(15))-methyltransferase [Salmonella]	GO:0046483//heterocycle metabolic process;GO:0006767//water-soluble vitamin metabolic process;GO:0018130//heterocycle biosynthetic process;GO:0044249//cellular biosynthetic process;GO:0009236//cobalamin biosynthetic process;GO:1901362//organic cyclic compound biosynthetic process;GO:1901576//organic substance biosynthetic process;GO:0009235//cobalamin metabolic process;GO:1901566//organonitrogen …	10	0.982312
STM2033	0	8.893	-1.79086	2.56448e-14	1.80862e-13	cbiC	STM2033	Known_gene	1	2110820	2111452	NC_003197.2	-	633	633	0	0	0	8.22	8.97	9.49	K06042//precorrin-8X/cobalt-precorrin-8 methylmutase [EC:5.4.99.61 5.4.99.60]+ko00860//Porphyrin and chlorophyll metabolism+ko01100//Metabolic pathways	WP_000558988.1|5.3e-114|MULTISPECIES: cobalt-precorrin-8 methylmutase [Salmonella]	GO:1901566//organonitrogen compound biosynthetic process;GO:1901564//organonitrogen compound metabolic process;GO:0071704//organic substance metabolic process;GO:0044249//cellular biosynthetic process;GO:0009110//vitamin biosynthetic process;GO:0018130//heterocycle biosynthetic process;GO:0044271//cellular nitrogen compound biosynthetic process;GO:0006766//vitamin metabolic process;GO:0006807//ni…	10	0.705589
STM2034	0	18.35	-3.44621	5.50346e-80	1.86065e-79	cibB	STM2034	Known_gene	1	2111463	2112422	NC_003197.2	-	960	960	0	0	0	15.56	16.2	23.29	K02227//adenosylcobinamide-phosphate synthase [EC:6.3.1.10]+ko00860//Porphyrin and chlorophyll metabolism+ko01100//Metabolic pathways	WP_106749861.1|1.0e-185|cobalamin biosynthesis protein [Salmonella enterica]	GO:0009987//cellular process;GO:0009110//vitamin biosynthetic process;GO:0006725//cellular aromatic compound metabolic process;GO:0044283//small molecule biosynthetic process;GO:0046483//heterocycle metabolic process;GO:1901360//organic cyclic compound metabolic process;GO:0006766//vitamin metabolic process;GO:0051186//cofactor metabolic process;GO:0009058//biosynthetic process;GO:1901566//organo…	1	0.927729
STM2037	10.046	12.393	-1.63268	4.17874e-21	2.57117e-20	pduF	STM2037	Known_gene	1	2115524	2116318	NC_003197.2	-	795	795	30.14	0	0	11.74	14.34	11.1		AIE05985.1|1.9e-148|Propanediol diffusion facilitator [Salmonella enterica subsp. enterica serovar Typhimurium]	GO:0016020//membrane;GO:0016021//integral component of membrane;GO:0005886//plasma membrane;GO:0071944//cell periphery;GO:0044464//cell part;GO:0031224//intrinsic component of membrane;GO:0044425//membrane part;GO:0005623//cell;GO:0022803//passive transmembrane transporter activity;GO:0005215//transporter activity;GO:0015267//channel activity;GO:0022857//transmembrane transporter activity;	3	0.826714
STM2050	23.783	3.74	1.72371	2.08987e-28	1.14219e-27	pduO	STM2050	Known_gene	1	2125211	2126221	NC_003197.2	+	1011	1011	46.91	20.01	4.43	3.64	4.6	2.98		WP_001029484.1|4.9e-186|MULTISPECIES: two-domain cob(I)yrinic acid a,c-diamide adenosyltransferase PduO [Salmonella]	GO:0003824//catalytic activity;GO:0016740//transferase activity;GO:0016765//transferase activity, transferring alkyl or aryl (other than methyl) groups;GO:0008817//cob(I)yrinic acid a,c-diamide adenosyltransferase activity;	5	0.982835
STM2053	0	4.073	-1.83458	4.3088e-15	2.97674e-14	pduS	STM2053	Known_gene	1	2128733	2130088	NC_003197.2	+	1356	1356	0	0	0	4.02	4.88	3.32		WP_000100782.1|1.2e-253|cobalamin reductase PduS [Salmonella enterica]	GO:0016020//membrane;GO:0051536//iron-sulfur cluster binding;GO:0003824//catalytic activity;GO:0005488//binding;GO:0043167//ion binding;GO:0016491//oxidoreductase activity;GO:0051539//4 iron, 4 sulfur cluster binding;GO:0043169//cation binding;GO:0046872//metal ion binding;GO:0051540//metal cluster binding;GO:0048037//cofactor binding;GO:0009055//electron transfer activity;	10	0.927676
STM2054	5.55	4.156	1.50358	3.93135e-13	2.84633e-12	pduT	STM2054	Known_gene	1	2130091	2130645	NC_003197.2	+	555	555	0	0	16.65	4.02	4.22	4.23		WP_000075772.1|4.8e-95|MULTISPECIES: propanediol utilization microcompartment protein PduT [Salmonella]		9	0.999899
STM2058	158.17	63.06	1.15551	2.66494e-140	6.69218e-140	pduX	STM2058	Known_gene	1	2132709	2133611	NC_003197.2	+	903	903	237.42	112.54	124.55	45.73	60.82	82.63	K16651//L-threonine kinase [EC:2.7.1.177]+ko00860//Porphyrin and chlorophyll metabolism	WP_001201306.1|1.7e-169|MULTISPECIES: L-threonine kinase PduX [Salmonella]	GO:0071704//organic substance metabolic process;GO:1901576//organic substance biosynthetic process;GO:1901362//organic cyclic compound biosynthetic process;GO:0006807//nitrogen compound metabolic process;GO:1901566//organonitrogen compound biosynthetic process;GO:0008152//metabolic process;GO:0009236//cobalamin biosynthetic process;GO:0009235//cobalamin metabolic process;GO:0044271//cellular nitr…	5	0.825689
STM2064	16.7	29.846	-1.40512	5.84311e-28	3.22683e-27	phsB	STM2064	Known_gene	1	2138079	2138657	NC_003197.2	-	579	579	42.14	0	7.96	27.95	31.07	30.52	K08353//thiosulfate reductase electron transport protein+ko00920//Sulfur metabolism+ko01120//Microbial metabolism in diverse environments	EHC35411.1|1.9e-110|Thiosulfate reductase electron transport protein phsB [Salmonella enterica subsp. enterica serovar Gaminara str. A4-567]	GO:0008152//metabolic process;GO:0055114//oxidation-reduction process;GO:0005886//plasma membrane;GO:0071944//cell periphery;GO:0044464//cell part;GO:0016020//membrane;GO:0005623//cell;GO:0048037//cofactor binding;GO:0051540//metal cluster binding;GO:0005488//binding;GO:0043167//ion binding;GO:0043169//cation binding;GO:0051536//iron-sulfur cluster binding;GO:0046872//metal ion binding;GO:0051539…	2	0.987627
STM2079	1316.81	603.226	1.0931	0	0	wzzB	STM2079	Known_gene	1	2156829	2157812	NC_003197.2	-	984	984	1254.51	1420.27	1275.66	484.43	765.92	559.33	K05789//chain length determinant protein (polysaccharide antigen chain regulator)	WP_000215261.1|1.4e-174|MULTISPECIES: LPS O-antigen chain length determinant protein WzzB [Salmonella]	GO:0009987//cellular process;GO:1901576//organic substance biosynthetic process;GO:1903509//liposaccharide metabolic process;GO:0034645//cellular macromolecule biosynthetic process;GO:0006629//lipid metabolic process;GO:0044262//cellular carbohydrate metabolic process;GO:0009058//biosynthetic process;GO:0034637//cellular carbohydrate biosynthetic process;GO:1901135//carbohydrate derivative metabo…	12	0.753404
STM2080	1524.18	65.783	4.16172	0	0	udg	STM2080	Known_gene	1	2157955	2159121	NC_003197.2	-	1167	1167	1678.25	1897.68	996.62	96.13	72.62	28.6	K00012//UDPglucose 6-dehydrogenase [EC:1.1.1.22]+ko00520//Amino sugar and nucleotide sugar metabolism+ko00040//Pentose and glucuronate interconversions+ko01100//Metabolic pathways+ko00053//Ascorbate and aldarate metabolism	WP_122763009.1|4.4e-215|UDP-glucose 6-dehydrogenase [Salmonella enterica]	GO:0044238//primary metabolic process;GO:0005976//polysaccharide metabolic process;GO:0000271//polysaccharide biosynthetic process;GO:0043170//macromolecule metabolic process;GO:0016051//carbohydrate biosynthetic process;GO:0009058//biosynthetic process;GO:0071704//organic substance metabolic process;GO:1901576//organic substance biosynthetic process;GO:0009059//macromolecule biosynthetic process…	12	0.955375
STM2082	39.97	8.09	1.56165	3.04568e-64	1.16132e-63	rfbP	STM2082	Known_gene	1	2160928	2162358	NC_003197.2	-	1431	1431	65.57	41.96	12.38	7.68	9.49	7.1	K00996//undecaprenyl-phosphate galactose phosphotransferase [EC:2.7.8.6]	WP_000368707.1|3.2e-284|MULTISPECIES: undecaprenyl-phosphate galactose phosphotransferase [Salmonella]	GO:0044237//cellular metabolic process;GO:1901135//carbohydrate derivative metabolic process;GO:0008152//metabolic process;GO:0044238//primary metabolic process;GO:0000271//polysaccharide biosynthetic process;GO:0009987//cellular process;GO:1903509//liposaccharide metabolic process;GO:1901576//organic substance biosynthetic process;GO:0009103//lipopolysaccharide biosynthetic process;GO:0044262//c…	5	0.999071
STM2083	18.11	9.02	1.06827	1.3502e-30	7.19223e-30	rfbK	STM2083	Known_gene	1	2162430	2163863	NC_003197.2	-	1434	1434	32.71	0	21.62	9.4	13.91	3.75	K01840//phosphomannomutase [EC:5.4.2.8]+ko00520//Amino sugar and nucleotide sugar metabolism+ko01130//Biosynthesis of antibiotics+ko01100//Metabolic pathways+ko00051//Fructose and mannose metabolism+ko01110//Biosynthesis of secondary metabolites	EYH95598.1|1.6e-270|phosphomannomutase [Salmonella enterica subsp. enterica serovar Heidelberg str. 21381]	GO:0044262//cellular carbohydrate metabolic process;GO:0018130//heterocycle biosynthetic process;GO:0006139//nucleobase-containing compound metabolic process;GO:0006629//lipid metabolic process;GO:0006807//nitrogen compound metabolic process;GO:0008152//metabolic process;GO:0044249//cellular biosynthetic process;GO:0009298//GDP-mannose biosynthetic process;GO:0005976//polysaccharide metabolic pro…	3	0.995126
STM2085	34.9	12.823	1.99374	1.60684e-120	4.40629e-120	rfbN	STM2085	Known_gene	1	2165290	2166234	NC_003197.2	-	945	945	0	42.93	61.77	8.62	14.82	15.03	K12992//rhamnosyltransferase [EC:2.4.1.-]+ko02025//Biofilm formation - Pseudomonas aeruginosa	WP_000705151.1|1.1e-179|MULTISPECIES: O antigen biosynthesis rhamnosyltransferase RfbN [Salmonella]	GO:1901137//carbohydrate derivative biosynthetic process;GO:0044262//cellular carbohydrate metabolic process;GO:0016051//carbohydrate biosynthetic process;GO:0044764//multi-organism cellular process;GO:0071704//organic substance metabolic process;GO:0046402//O antigen metabolic process;GO:0005976//polysaccharide metabolic process;GO:0044260//cellular macromolecule metabolic process;GO:0044237//ce…	11	0.970784
STM2086	38.866	3.933	2.43153	6.0805e-73	2.17473e-72	rfbU	STM2086	Known_gene	1	2166235	2167296	NC_003197.2	-	1062	1062	89.16	19.02	8.42	2.64	4.26	4.9		EGE30264.1|1.0e-202|mannosyl transferase [Salmonella enterica subsp. enterica serovar Dublin str. SD3246]	GO:0005976//polysaccharide metabolic process;GO:0044237//cellular metabolic process;GO:0008610//lipid biosynthetic process;GO:0009058//biosynthetic process;GO:0044238//primary metabolic process;GO:0044249//cellular biosynthetic process;GO:0009059//macromolecule biosynthetic process;GO:0044255//cellular lipid metabolic process;GO:1903509//liposaccharide metabolic process;GO:0009243//O antigen bios…	3	0.782141
STM2087	35.21	5.023	2.36732	1.65095e-80	5.55924e-80	rfbV	STM2087	Known_gene	1	2167616	2168617	NC_003197.2	-	1002	1002	47.35	40.4	17.88	3.21	5.12	6.74	K13005//abequosyltransferase [EC:2.4.1.60]	WP_000908622.1|7.0e-193|MULTISPECIES: abequosyltransferase RfbV [Salmonella]	GO:0005975//carbohydrate metabolic process;GO:0000271//polysaccharide biosynthetic process;GO:0034637//cellular carbohydrate biosynthetic process;GO:0071704//organic substance metabolic process;GO:0044238//primary metabolic process;GO:0043170//macromolecule metabolic process;GO:0006629//lipid metabolic process;GO:0008653//lipopolysaccharide metabolic process;GO:0005976//polysaccharide metabolic p…	5	0.991631
STM2088	23.873	1.913	2.93382	2.38538e-76	8.29805e-76	rfbX	STM2088	Known_gene	1	2168622	2169914	NC_003197.2	-	1293	1293	18.19	46.56	6.87	1.88	1.83	2.03		KPE66869.1|6.8e-241|transporter [Salmonella enterica subsp. enterica serovar Typhimurium]	GO:0044264//cellular polysaccharide metabolic process;GO:0009058//biosynthetic process;GO:0016051//carbohydrate biosynthetic process;GO:0044238//primary metabolic process;GO:0046402//O antigen metabolic process;GO:0043170//macromolecule metabolic process;GO:0006629//lipid metabolic process;GO:1903509//liposaccharide metabolic process;GO:0044249//cellular biosynthetic process;GO:0044260//cellular …	12	0.991177
STM2089	62.883	8.846	1.96098	1.56903e-79	5.33455e-79	rfbJ	STM2089	Known_gene	1	2169996	2170895	NC_003197.2	-	900	900	105.89	67.76	15	11.16	9.73	5.65	K12455//CDP-abequose synthase [EC:1.1.1.341]+ko00520//Amino sugar and nucleotide sugar metabolism	AFD59023.1|1.7e-169|CDP-abequose synthase [Salmonella enterica subsp. enterica serovar Typhimurium str. 798]	GO:0044264//cellular polysaccharide metabolic process;GO:0009059//macromolecule biosynthetic process;GO:0016051//carbohydrate biosynthetic process;GO:0005976//polysaccharide metabolic process;GO:1903509//liposaccharide metabolic process;GO:1901576//organic substance biosynthetic process;GO:0044249//cellular biosynthetic process;GO:0000271//polysaccharide biosynthetic process;GO:0008152//metabolic…	5	0.998603
STM2101	1.156	5.766	-1.24828	5.30586e-12	3.9482e-11	wcaK	STM2101	Known_gene	1	2182656	2183936	NC_003197.2	-	1281	1281	0	0	3.47	6.39	5.96	4.95	K16710//colanic acid/amylovoran biosynthesis protein	WP_000770904.1|1.1e-238|MULTISPECIES: colanic acid biosynthesis pyruvyl transferase WcaK [Salmonella]	GO:0003824//catalytic activity;GO:0016301//kinase activity;GO:0016772//transferase activity, transferring phosphorus-containing groups;GO:0016740//transferase activity;	4	0.839472
STM2102	2.993	2.63	1.26957	7.75001e-15	5.37517e-14	wzxC	STM2102	Known_gene	1	2183958	2185436	NC_003197.2	-	1479	1479	0	0	8.98	2.77	2.47	2.65	K16695//lipopolysaccharide exporter	EHC34989.1|5.9e-273|Lipopolysaccharide biosynthesis protein WzxC [Salmonella enterica subsp. enterica serovar Adelaide str. A4-669]	GO:0016021//integral component of membrane;GO:0016020//membrane;GO:0031224//intrinsic component of membrane;GO:0044425//membrane part;	9	0.999973
STM2106	1.213	5.693	-1.17364	1.12174e-10	8.72207e-10	wcaI	STM2106	Known_gene	1	2189937	2191160	NC_003197.2	-	1224	1224	0	0	3.64	7.36	5.43	4.29	K03208//colanic acid biosynthesis glycosyl transferase WcaI	WP_000699632.1|4.2e-232|MULTISPECIES: colanic acid biosynthesis glycosyltransferase WcaI [Salmonella]	GO:0003824//catalytic activity;GO:0016740//transferase activity;GO:0016757//transferase activity, transferring glycosyl groups;	10	0.9441
STM2109	1.326	7.643	-1.46893	9.98403e-17	6.65056e-16	gmd	STM2109	Known_gene	1	2192601	2193722	NC_003197.2	-	1122	1122	0	0	3.98	10.9	6.1	5.93	K01711//GDPmannose 4,6-dehydratase [EC:4.2.1.47]+ko00520//Amino sugar and nucleotide sugar metabolism+ko01100//Metabolic pathways+ko00051//Fructose and mannose metabolism	EHD01816.1|8.0e-214|GDP-mannose 4,6-dehydratase, partial [Salmonella enterica subsp. enterica serovar Wandsworth str. A4-580]	GO:0006139//nucleobase-containing compound metabolic process;GO:0042350//GDP-L-fucose biosynthetic process;GO:0009226//nucleotide-sugar biosynthetic process;GO:0009058//biosynthetic process;GO:0019438//aromatic compound biosynthetic process;GO:0034641//cellular nitrogen compound metabolic process;GO:0046368//GDP-L-fucose metabolic process;GO:0009225//nucleotide-sugar metabolic process;GO:1901135/…	10	0.99918
STM2114	23.2	5.2	1.93382	3.03302e-25	1.74421e-24	wcaB	STM2114	Known_gene	1	2197478	2197966	NC_003197.2	-	489	489	50.52	0	19.08	6.73	4.96	3.91	K03819//putative colanic acid biosynthesis acetyltransferase WcaB [EC:2.3.1.-]	VDZ99420.1|1.9e-87|Colanic acid biosynthesis acetyl transferase WcaB [Salmonella enterica subsp. enterica]	GO:0006520//cellular amino acid metabolic process;GO:0016053//organic acid biosynthetic process;GO:0044272//sulfur compound biosynthetic process;GO:1901564//organonitrogen compound metabolic process;GO:0044281//small molecule metabolic process;GO:0006535//cysteine biosynthetic process from serine;GO:0071704//organic substance metabolic process;GO:0019344//cysteine biosynthetic process;GO:0009069/…	3	0.999852
STM2133	3.393	2.876	1.31264	3.80547e-11	2.9155e-10	STM2133	STM2133	Known_gene	1	2225844	2226728	NC_003197.2	+	885	885	0	0	10.18	2.13	4	2.5		ELX32698.1|1.1e-170|hypothetical protein SE451200_05959 [Salmonella enterica subsp. enterica serovar 4 [Salmonella enterica subsp. enterica serovar 4 [Salmonella enterica subsp. enterica serovar 4,[5],12:i:- str. 08-1700]		9	0.99986
STM2134	15.426	6.236	1.09537	3.03362e-12	2.24419e-11	STM2134	STM2134	Known_gene	1	2226728	2227444	NC_003197.2	+	717	717	33.59	0	12.69	5.22	8.29	5.2		WP_000498586.1|9.5e-136|DUF1266 domain-containing protein [Salmonella enterica]		3	0.999992
STM2137	99.19	5.613	3.52101	0	0	STM2137	STM2137	Known_gene	1	2231494	2232540	NC_003197.2	+	1047	1047	158.35	96.5	42.72	6.02	7.74	3.08		WP_010989041.1|7.7e-203|type III secretion system effector arginine glycosyltransferase [Salmonella enterica]		5	0.999992
STM2138	194.8	3.853	4.82941	3.14482e-244	5.63236e-244	STM2138	STM2138	Known_gene	1	2232576	2232992	NC_003197.2	-	417	417	180.23	358.79	45.38	5.18	3.78	2.6		WP_001669236.1|3.0e-73|MULTISPECIES: CesT family type III secretion system chaperone [Salmonella]	GO:1903530//regulation of secretion by cell;GO:0051046//regulation of secretion;GO:0065007//biological regulation;GO:0032879//regulation of localization;GO:0050789//regulation of biological process;GO:0050708//regulation of protein secretion;GO:0070201//regulation of establishment of protein localization;GO:0050794//regulation of cellular process;GO:0090087//regulation of peptide transport;GO:005…	12	0.999685
STM2139	1205.91	52.976	3.66097	0	0	STM2139	STM2139	Known_gene	1	2233114	2233449	NC_003197.2	-	336	336	1831.74	1497.72	288.26	75.85	42.45	40.63		WP_001542166.1|1.6e-56|MULTISPECIES: membrane protein [Salmonella]	GO:0016021//integral component of membrane;GO:0031224//intrinsic component of membrane;GO:0016020//membrane;GO:0044425//membrane part;	5	0.981405
STM2148	59.51	286.666	-1.65648	2.0698e-156	4.84329e-156	STM2148	STM2148	Known_gene	1	2242253	2242567	NC_003197.2	+	315	315	0	70.03	108.5	256.84	162.16	441		ADX17903.1|2.8e-55|putative periplasmic protein [Salmonella enterica subsp. enterica serovar Typhimurium str. ST4/74]		1	0.999961
STM2151	0	0.583	2.06158	1.53707e-06	1.37811e-05	stcB	STM2151	Known_gene	1	2246356	2247039	NC_003197.2	-	684	684	0	0	0	0.44	0.44	0.87		WP_117210317.1|5.7e-122|fimbrial assembly protein [Salmonella enterica]	GO:0016043//cellular component organization;GO:0071840//cellular component organization or biogenesis;GO:0071555//cell wall organization;GO:0030030//cell projection organization;GO:0006457//protein folding;GO:0045229//external encapsulating structure organization;GO:0009987//cellular process;GO:0071554//cell wall organization or biogenesis;GO:0043711//pilus organization;GO:0061077//chaperone-medi…	1	0.999361
STM2153	5.86	28.183	-1.09492	2.07559e-09	1.67592e-08	yehE	STM2153	Known_gene	1	2247904	2248185	NC_003197.2	-	282	282	0	0	17.58	17.45	15.23	51.87		WP_000760404.1|2.6e-44|MULTISPECIES: DUF2574 family protein [Salmonella]		1	0.999062
STM2156	54.863	11.783	1.30669	1.03135e-19	6.51685e-19	yehR	STM2156	Known_gene	1	2252011	2252469	NC_003197.2	+	459	459	108.21	46.16	10.22	8.81	13.48	13.06		WP_000703137.1|2.1e-75|MULTISPECIES: DUF1307 domain-containing protein [Salmonella]		5	0.961076
STM2156A	64.333	15.773	1.94981	5.94049e-79	2.0294e-78	STM2156A	STM2156A	Known_gene	1	2252641	2253171	NC_003197.2	+	531	531	92.45	39.44	61.11	14.02	20.71	12.59		WP_001197952.1|4.3e-93|MULTISPECIES: DUF1307 domain-containing protein [Salmonella]		5	0.864904
STM2169	49.856	81.576	-1.08526	5.16485e-50	2.20798e-49	yohC	STM2169	Known_gene	1	2266636	2267223	NC_003197.2	-	588	588	82.9	35.36	31.31	62.14	112.04	70.55		WP_001017057.1|9.0e-108|MULTISPECIES: YIP1 family protein [Salmonella]	GO:0044425//membrane part;GO:0031224//intrinsic component of membrane;GO:0016020//membrane;GO:0016021//integral component of membrane;	2	0.495527
STM2172	1.026	6.836	-1.65419	9.69117e-22	5.88131e-21	yohG	STM2172	Known_gene	1	2268827	2270263	NC_003197.2	-	1437	1437	0	0	3.08	7.08	6.86	6.57		WP_080178639.1|4.5e-270|multidrug resistance outer membrane protein MdtQ [Salmonella enterica]	GO:0030313//cell envelope;GO:0044425//membrane part;GO:0030312//external encapsulating structure;GO:0016021//integral component of membrane;GO:0044464//cell part;GO:0009279//cell outer membrane;GO:0031224//intrinsic component of membrane;GO:0044462//external encapsulating structure part;GO:0019867//outer membrane;GO:0031975//envelope;GO:0071944//cell periphery;GO:0016020//membrane;GO:0005623//cel…	4	0.759099
STM2175	17.77	57.766	-1.14136	5.61423e-79	1.91489e-78	STM2175	STM2175	Known_gene	1	2271769	2272962	NC_003197.2	-	1194	1194	19.75	0	33.56	73.73	45.78	53.79	K22270//3-hydroxybenzoate 6-monooxygenase [EC:1.14.13.24]+ko01120//Microbial metabolism in diverse environments+ko00362//Benzoate degradation	EGA32844.1|3.3e-234|salicylate hydroxylase, partial [Salmonella enterica subsp. enterica serovar Montevideo str. IA_2009159199]	GO:0050662//coenzyme binding;GO:0050660//flavin adenine dinucleotide binding;GO:0016491//oxidoreductase activity;GO:1901265//nucleoside phosphate binding;GO:0005488//binding;GO:0003824//catalytic activity;GO:0016709//oxidoreductase activity, acting on paired donors, with incorporation or reduction of molecular oxygen, NAD(P)H as one donor, and incorporation of one atom of oxygen;GO:0043168//anion…	10	0.979312
STM2178	21.55	91.986	-1.00849	5.15111e-88	1.65193e-87	STM2178	STM2178	Known_gene	1	2274347	2275384	NC_003197.2	-	1038	1038	0	0	64.65	97.14	85.36	93.46	K00450//gentisate 1,2-dioxygenase [EC:1.13.11.4]+ko01120//Microbial metabolism in diverse environments+ko00350//Tyrosine metabolism+ko01100//Metabolic pathways	WP_001289857.1|9.1e-204|MULTISPECIES: gentisate 1,2-dioxygenase [Salmonella]	GO:0016701//oxidoreductase activity, acting on single donors with incorporation of molecular oxygen;GO:0051213//dioxygenase activity;GO:0003824//catalytic activity;GO:0016491//oxidoreductase activity;GO:0016702//oxidoreductase activity, acting on single donors with incorporation of molecular oxygen, incorporation of two atoms of oxygen;	4	0.997894
STM2186	3.58	26.053	-1.70807	4.67213e-65	1.76244e-64	STM2186	STM2186	Known_gene	1	2281391	2282632	NC_003197.2	+	1242	1242	0	0	10.74	17.02	17.18	43.96	K17722//dihydropyrimidine dehydrogenase (NAD+) subunit PreT [EC:1.3.1.1]+ko00410//beta-Alanine metabolism+ko00770//Pantothenate and CoA biosynthesis+ko01100//Metabolic pathways+ko00240//Pyrimidine metabolism	ADX17943.1|1.5e-237|putative oxidoreductase [Salmonella enterica subsp. enterica serovar Typhimurium str. ST4/74]	GO:0009056//catabolic process;GO:0044281//small molecule metabolic process;GO:0044248//cellular catabolic process;GO:1901565//organonitrogen compound catabolic process;GO:0009112//nucleobase metabolic process;GO:1901360//organic cyclic compound metabolic process;GO:0046483//heterocycle metabolic process;GO:0006807//nitrogen compound metabolic process;GO:0009987//cellular process;GO:1901361//organ…	1	0.99998
STM2187	12.616	37.173	-1.01235	7.98655e-43	3.64434e-42	yeiA	STM2187	Known_gene	1	2282626	2283861	NC_003197.2	+	1236	1236	0	16.26	21.59	31.58	24.32	55.62	K17723//dihydropyrimidine dehydrogenase (NAD+) subunit PreA [EC:1.3.1.1]+ko00410//beta-Alanine metabolism+ko00770//Pantothenate and CoA biosynthesis+ko01100//Metabolic pathways+ko00240//Pyrimidine metabolism	WP_000956095.1|9.0e-243|MULTISPECIES: NAD-dependent dihydropyrimidine dehydrogenase subunit PreA [Salmonella]	GO:0006807//nitrogen compound metabolic process;GO:0072527//pyrimidine-containing compound metabolic process;GO:0008152//metabolic process;GO:0006725//cellular aromatic compound metabolic process;GO:0044270//cellular nitrogen compound catabolic process;GO:1901360//organic cyclic compound metabolic process;GO:0009056//catabolic process;GO:0006208//pyrimidine nucleobase catabolic process;GO:1901575…	1	0.997318
STM2189	0	26.29	-4.62024	1.81137e-211	3.58875e-211	mglA	STM2189	Known_gene	1	2284962	2286482	NC_003197.2	-	1521	1521	0	0	0	18.19	19.84	40.84	K10542//methyl-galactoside transport system ATP-binding protein [EC:3.6.3.17]+ko02010//ABC transporters	WP_000535907.1|1.9e-287|MULTISPECIES: galactose/methyl galactoside ABC transporter ATP-binding protein MglA [Salmonella]	GO:0005623//cell;GO:0016020//membrane;GO:0044464//cell part;GO:0071944//cell periphery;GO:0005886//plasma membrane;GO:0005524//ATP binding;GO:0042623//ATPase activity, coupled;GO:0051119//sugar transmembrane transporter activity;GO:1901363//heterocyclic compound binding;GO:0035639//purine ribonucleoside triphosphate binding;GO:0016462//pyrophosphatase activity;GO:0097159//organic cyclic compound …	1	0.999669
STM2190	32.166	265.403	-2.13397	0	0	mglB	STM2190	Known_gene	1	2286616	2287614	NC_003197.2	-	999	999	0	20.26	76.24	180.37	132.7	483.14	K10540//methyl-galactoside transport system substrate-binding protein+ko02030//Bacterial chemotaxis+ko02010//ABC transporters	AFH46127.1|7.0e-185|Galactose/methyl galactoside ABC transport [Salmonella enterica subsp. enterica serovar Heidelberg str. B182]	GO:0050896//response to stimulus;GO:0051179//localization;GO:0009605//response to external stimulus;GO:0071702//organic substance transport;GO:0051234//establishment of localization;GO:0042330//taxis;GO:0042221//response to chemical;GO:0008643//carbohydrate transport;GO:0006810//transport;GO:0040011//locomotion;GO:0006935//chemotaxis;GO:0005623//cell;GO:0030313//cell envelope;GO:0030288//outer me…	1	0.999993
STM2197	0	0.786	1.18711	0.000363235	0.00358108	STM2197	STM2197	Known_gene	1	2294264	2295151	NC_003197.2	+	888	888	0	0	0	0.73	0.88	0.75		WP_000022915.1|7.9e-164|MULTISPECIES: phosphoserine phosphatase SerB [Salmonella]	GO:0044281//small molecule metabolic process;GO:1901566//organonitrogen compound biosynthetic process;GO:0006520//cellular amino acid metabolic process;GO:1901576//organic substance biosynthetic process;GO:0046394//carboxylic acid biosynthetic process;GO:1901564//organonitrogen compound metabolic process;GO:0008152//metabolic process;GO:0006564//L-serine biosynthetic process;GO:0044283//small mol…	10	0.83311
STM2199	348.443	23.563	3.39375	0	0	cirA	STM2199	Known_gene	1	2296550	2298541	NC_003197.2	-	1992	1992	467.58	398.94	178.81	19.72	32.95	18.02	K16089//outer membrane receptor for ferrienterochelin and colicins	WP_000488255.1|0.0e+00|MULTISPECIES: catecholate siderophore receptor CirA [Salmonella]	GO:0055072//iron ion homeostasis;GO:0050801//ion homeostasis;GO:0006873//cellular ion homeostasis;GO:0071702//organic substance transport;GO:0030001//metal ion transport;GO:0015850//organic hydroxy compound transport;GO:0006812//cation transport;GO:0006879//cellular iron ion homeostasis;GO:0006875//cellular metal ion homeostasis;GO:0019725//cellular homeostasis;GO:0006820//anion transport;GO:0051…	5	0.995362
STM2205	33.3	11.996	1.17622	1.16055e-31	6.08738e-31	fruK	STM2205	Known_gene	1	2305285	2306223	NC_003197.2	-	939	939	75.98	0	23.92	11.55	11.98	12.46	K00882//1-phosphofructokinase [EC:2.7.1.56]+ko00051//Fructose and mannose metabolism	WP_000091249.1|4.7e-175|MULTISPECIES: 1-phosphofructokinase [Salmonella]	GO:0005829//cytosol;GO:0044444//cytoplasmic part;GO:0005623//cell;GO:0044464//cell part;GO:0044424//intracellular part;GO:0005622//intracellular;GO:0005737//cytoplasm;GO:0097159//organic cyclic compound binding;GO:1901265//nucleoside phosphate binding;GO:0032555//purine ribonucleotide binding;GO:1901363//heterocyclic compound binding;GO:0036094//small molecule binding;GO:0005488//binding;GO:00167…	3	0.999995
STM2206	77.016	5.93	2.86518	1.28518e-194	2.66849e-194	fruF	STM2206	Known_gene	1	2306223	2307353	NC_003197.2	-	1131	1131	104.42	106.91	19.72	6.13	8.62	3.04	K11183//phosphocarrier protein FPr+ko02060//Phosphotransferase system (PTS);K02768//PTS system, fructose-specific IIA component [EC:2.7.1.202]+ko01120//Microbial metabolism in diverse environments+ko01100//Metabolic pathways+ko02060//Phosphotransferase system (PTS)+ko00051//Fructose and mannose metabolism	WP_110398476.1|2.2e-203|fused PTS fructose transporter subunit IIA/HPr protein [Salmonella enterica]	GO:0051234//establishment of localization;GO:0071702//organic substance transport;GO:0006810//transport;GO:0008643//carbohydrate transport;GO:0051179//localization;GO:0009401//phosphoenolpyruvate-dependent sugar phosphotransferase system;GO:0005737//cytoplasm;GO:0044424//intracellular part;GO:0005622//intracellular;GO:0005623//cell;GO:0044464//cell part;GO:0016772//transferase activity, transferr…	12	0.811437
STM2207	53.123	8.036	2.12459	1.65458e-113	4.66762e-113	setB	STM2207	Known_gene	1	2307722	2308903	NC_003197.2	+	1182	1182	119.73	17.03	22.61	7.14	7.58	9.39	K03291//MFS transporter, SET family, sugar efflux transporter	WP_000551937.1|4.9e-222|MULTISPECIES: sugar efflux transporter SetB [Salmonella]	GO:0015766//disaccharide transport;GO:0071702//organic substance transport;GO:0051716//cellular response to stimulus;GO:0050896//response to stimulus;GO:0055085//transmembrane transport;GO:0033554//cellular response to stress;GO:0006810//transport;GO:0034219//carbohydrate transmembrane transport;GO:0051179//localization;GO:0008643//carbohydrate transport;GO:0006950//response to stress;GO:0051234/…	3	0.989515
STM2213	644.353	148.256	1.82778	0	0	yeiU	STM2213	Known_gene	1	2312524	2313243	NC_003197.2	+	720	720	869.53	627.75	435.78	143.99	135.69	165.09	K19803//Kdo2-lipid A phosphotransferase [EC:2.7.4.29]	ACF66456.1|2.6e-133|inner membrane protein YeiU [Salmonella enterica subsp. enterica serovar Heidelberg str. SL476]	GO:0009059//macromolecule biosynthetic process;GO:0008152//metabolic process;GO:0044260//cellular macromolecule metabolic process;GO:0090407//organophosphate biosynthetic process;GO:0071709//membrane assembly;GO:0046493//lipid A metabolic process;GO:0044264//cellular polysaccharide metabolic process;GO:0009103//lipopolysaccharide biosynthetic process;GO:0008653//lipopolysaccharide metabolic proce…	5	0.999889
STM2218	110.02	38.986	1.12074	9.68604e-97	2.97201e-96	yejE	STM2218	Known_gene	1	2319127	2320152	NC_003197.2	+	1026	1026	161.71	98.55	69.8	48.25	39.54	29.17	K13895//microcin C transport system permease protein+ko02010//ABC transporters	WP_079844164.1|4.0e-196|ABC transporter permease [Salmonella enterica]	GO:0006810//transport;GO:0055085//transmembrane transport;GO:0051234//establishment of localization;GO:0051179//localization;GO:0016021//integral component of membrane;GO:0005886//plasma membrane;GO:0044464//cell part;GO:0044425//membrane part;GO:0071944//cell periphery;GO:0016020//membrane;GO:0005623//cell;GO:0031224//intrinsic component of membrane;	5	0.999845
STM2219	408.01	75.57	1.96608	0	0	yejF	STM2219	Known_gene	1	2320154	2321743	NC_003197.2	+	1590	1590	485.57	527.28	211.18	79.53	76.14	71.04	K13896//microcin C transport system ATP-binding protein+ko02010//ABC transporters	WP_050188434.1|5.5e-293|microcin C ABC transporter ATP-binding protein YejF [Salmonella enterica]		12	0.980026
STM2220	1623.97	316.473	1.81537	0	0	yejG	STM2220	Known_gene	1	2321747	2322091	NC_003197.2	-	345	345	2296.97	1833.34	741.61	339.66	306.59	303.17		ABX66205.1|7.7e-59|hypothetical protein SPAB_00781 [Salmonella enterica subsp. enterica serovar Paratyphi B str. SPB7]		5	0.998968
STM2222	22.463	64.92	-1.2059	6.45498e-55	2.62619e-54	rsuA	STM2222	Known_gene	1	2323700	2324395	NC_003197.2	-	696	696	34.66	0	32.73	46.41	71.97	76.38	K06183//16S rRNA pseudouridine516 synthase [EC:5.4.99.19]	WP_001234836.1|8.4e-129|MULTISPECIES: 16S rRNA pseudouridine(516) synthase RsuA [Salmonella]	GO:0000154//rRNA modification;GO:0071704//organic substance metabolic process;GO:0034660//ncRNA metabolic process;GO:0031118//rRNA pseudouridine synthesis;GO:0006725//cellular aromatic compound metabolic process;GO:0034470//ncRNA processing;GO:0016072//rRNA metabolic process;GO:0000455//enzyme-directed rRNA pseudouridine synthesis;GO:0044085//cellular component biogenesis;GO:1901360//organic cycl…	4	0.538617
STM2223	105.773	49.563	1.01367	3.92572e-168	8.84469e-168	yejH	STM2223	Known_gene	1	2324547	2326307	NC_003197.2	+	1761	1761	92.79	124.4	100.13	33.34	86.71	28.64	K19789//DNA repair protein RadD	WP_023181926.1|0.0e+00|DEAD/DEAH box helicase [Salmonella enterica]	GO:0034645//cellular macromolecule biosynthetic process;GO:1901566//organonitrogen compound biosynthetic process;GO:0008152//metabolic process;GO:0043043//peptide biosynthetic process;GO:0044237//cellular metabolic process;GO:0006807//nitrogen compound metabolic process;GO:0044238//primary metabolic process;GO:0044260//cellular macromolecule metabolic process;GO:0009059//macromolecule biosyntheti…	12	0.462494
STM2227	628.32	257.433	1.10951	4.57907e-115	1.28305e-114	yejL	STM2227	Known_gene	1	2328660	2328887	NC_003197.2	+	228	228	596.83	814.75	473.38	219.58	202.49	350.23	K09904//uncharacterized protein	WP_001135904.1|7.0e-32|MULTISPECIES: DUF1414 domain-containing protein [Bacteria]		12	0.995127
STM2230	52.66	7.836	2.08583	2.79318e-44	1.2571e-43	STM2230	STM2230	Known_gene	1	2330960	2331463	NC_003197.2	-	504	504	97.79	41.72	18.47	5.79	7.88	9.84	K03503//DNA polymerase V [EC:3.4.21.-]	ABX66194.1|3.3e-90|hypothetical protein SPAB_00769 [Salmonella enterica subsp. enterica serovar Paratyphi B str. SPB7]	GO:0071704//organic substance metabolic process;GO:0008152//metabolic process;GO:0043170//macromolecule metabolic process;GO:0009987//cellular process;GO:0050896//response to stimulus;GO:0090304//nucleic acid metabolic process;GO:0009432//SOS response;GO:0031668//cellular response to extracellular stimulus;GO:0007154//cell communication;GO:0009605//response to external stimulus;GO:0006974//cellul…	5	0.991597
STM2231	0	2.293	1.37352	0.000113938	0.00110175	STM2231	STM2231	Known_gene	1	2331491	2331781	NC_003197.2	+	291	291	0	0	0	1.77	3.16	1.95		WP_000884778.1|3.4e-47|MULTISPECIES: DinI family protein [Salmonella]		10	0.471314
STM2232	82.866	28.633	1.20249	4.48481e-153	1.07138e-152	oafA	STM2232	Known_gene	1	2332129	2333958	NC_003197.2	+	1830	1830	114.71	76.12	57.77	35.83	34.84	15.23		WP_000639473.1|0.0e+00|MULTISPECIES: acyltransferase [Salmonella]	GO:0016021//integral component of membrane;GO:0044425//membrane part;GO:0016020//membrane;GO:0031224//intrinsic component of membrane;GO:0016740//transferase activity;GO:0016747//transferase activity, transferring acyl groups other than amino-acyl groups;GO:0003824//catalytic activity;GO:0016746//transferase activity, transferring acyl groups;	5	0.999835
STM2233	168.683	3.366	4.86586	1.6039e-227	3.05565e-227	STM2233	STM2233	Known_gene	1	2334012	2334455	NC_003197.2	-	444	444	224.38	239.3	42.37	3.6	2.68	3.82		WP_000022213.1|2.7e-80|MULTISPECIES: tail fiber assembly protein [Salmonella]		12	0.929555
STM2234	179.643	4.036	4.75757	0	0	STM2234	STM2234	Known_gene	1	2334833	2335360	NC_003197.2	-	528	528	279.05	198.4	61.48	4.93	4.45	2.73		WP_001215679.1|1.5e-93|MULTISPECIES: tail fiber assembly protein [Salmonella]		5	0.99984
STM2235	124.123	6.663	3.74679	0	0	STM2235	STM2235	Known_gene	1	2335363	2336604	NC_003197.2	-	1242	1242	113.77	194.14	64.46	7.76	7.3	4.93		ADX17994.1|4.2e-240|putative phage protein [Salmonella enterica subsp. enterica serovar Typhimurium str. ST4/74]		12	0.999974
STM2236	285.703	3.586	5.68009	0	0	STM2236	STM2236	Known_gene	1	2336665	2337183	NC_003197.2	-	519	519	426.38	323.37	107.36	2.92	4.17	3.67	K06904//uncharacterized protein	WP_000003792.1|1.5e-90|HK97 family phage prohead protease [Salmonella enterica]	GO:0016787//hydrolase activity;GO:0003824//catalytic activity;GO:0140096//catalytic activity, acting on a protein;GO:0008233//peptidase activity;	5	0.999606
STM2237	228.033	2.893	5.97517	0	0	STM2237	STM2237	Known_gene	1	2337197	2337526	NC_003197.2	-	330	330	389.41	132.9	161.79	3.07	3.92	1.69		WP_001120499.1|1.2e-56|MULTISPECIES: phage holin, lambda family [Salmonella]	GO:0044425//membrane part;GO:0016020//membrane;GO:0016021//integral component of membrane;GO:0031224//intrinsic component of membrane;	5	0.972094
STM2239	155.61	6.166	3.70099	1.65718e-137	4.19754e-137	STM2239	STM2239	Known_gene	1	2339183	2339551	NC_003197.2	-	369	369	206.24	234.62	25.97	6.1	9	3.4		OSJ86921.1|2.8e-62|putative phage antiterminator, partial [Salmonella enterica subsp. enterica serovar Newport str. SHSN010]	GO:0065007//biological regulation;GO:1903507//negative regulation of nucleic acid-templated transcription;GO:0060567//negative regulation of DNA-templated transcription, termination;GO:0019219//regulation of nucleobase-containing compound metabolic process;GO:0051252//regulation of RNA metabolic process;GO:0009890//negative regulation of biosynthetic process;GO:0043244//regulation of protein comp…	12	0.975362
STM2240	279.98	29.323	2.63813	0	0	STM2240	STM2240	Known_gene	1	2339566	2340555	NC_003197.2	-	990	990	383.57	347.72	108.65	25.07	33.67	29.23		WP_001202279.1|7.6e-192|MULTISPECIES: DUF968 domain-containing protein [Salmonella]		5	0.917863
[truncated: 652 more rows]

## Sheet: S3
Table S3. GO functional enrichment analysis
GO Term ID	GO Term	Level 1	Level 2	Term Candidate Gene Num	Total Candidate Gene Num	Term Gene Num	Total Gene Num	Rich Ratio	P value	Q value
GO:0009405	pathogenesis	biological_process	multi-organism process	58	694	94	2421	0.617021	1.05345e-11	2.31549e-08
GO:0044419	interspecies interaction between organisms	biological_process	multi-organism process	61	694	113	2421	0.539823	6.39218e-09	5.96225e-06
[truncated: 2,196 more rows]

## Sheet: S4
Table S4. Classification statistics DEGs -involved KEGG metabolic pathway
Level 2	Level 1	num
[truncated: 25 more rows]

## Sheet: S5
Table S5.KEGG pathway enrichment analysis
[truncated: 116 more rows]

[truncated: 3 more sheets: S6, S7, S8]
